# Supplementary material for: A revision of the Nearctic species of Liancalus Loew (Diptera, Dolichopodidae)
Source: Zookeys. 2015 Feb 23;(483):97–147. doi: 10.3897/zookeys.483.9222 (PMC4351449; doi:10.3897/zookeys.483.9222)
Supplement: XML Treatment for Liancalus [file zookeys.483.9222-treatment1.xml]

<!DOCTYPE tp:taxon-treatment
  PUBLIC "-//TaxonX//DTD Taxonomic Treatment Publishing DTD v0 20100105//EN" "tax-treatment-NSO.dtd">
<tp:taxon-treatment xmlns:tp="http://www.plazi.org/taxpub"><tp:treatment-meta><kwd-group><label>Taxon classification</label><kwd><named-content content-type="kingdom">Animalia</named-content></kwd><kwd><named-content content-type="order">Diptera</named-content></kwd><kwd><named-content content-type="family">Dolichopodidae</named-content></kwd></kwd-group><mixed-citation publication-type="journal"><person-group><name><surname>Runyon</surname><given-names>Justin B.</given-names></name><name><surname>Hurley</surname><given-names>Richard L.</given-names></name></person-group><article-title>A revision of the Nearctic species of <italic><tp:taxon-name><tp:taxon-name-part taxon-name-part-type="genus">Liancalus</tp:taxon-name-part></tp:taxon-name></italic> Loew (<tp:taxon-name><tp:taxon-name-part taxon-name-part-type="order">Diptera</tp:taxon-name-part></tp:taxon-name>, <tp:taxon-name><tp:taxon-name-part taxon-name-part-type="family">Dolichopodidae</tp:taxon-name-part></tp:taxon-name>)</article-title><source>Zookeys</source><day>23</day><month>2</month><year>2015</year><volume>2015</volume><issue>483</issue><fpage>97</fpage><lpage>147</lpage><pub-id pub-id-type="doi">10.3897/zookeys.483.9222</pub-id></mixed-citation></tp:treatment-meta><tp:nomenclature><label>Genus</label><tp:taxon-name>
                        <tp:taxon-name-part taxon-name-part-type="genus">Liancalus</tp:taxon-name-part>
                    </tp:taxon-name><tp:taxon-authority>Loew, 1857</tp:taxon-authority><tp:nomenclature-citation-list><tp:nomenclature-citation><tp:taxon-name><tp:taxon-name-part taxon-name-part-type="genus">Anoplomerus</tp:taxon-name-part></tp:taxon-name><comment> Rondani, 1856: <xref ref-type="bibr" rid="B55">Rondani 1856</xref>: 141. Type species: <italic><tp:taxon-name><tp:taxon-name-part taxon-name-part-type="genus">Dolichopus</tp:taxon-name-part> <tp:taxon-name-part taxon-name-part-type="species">regius</tp:taxon-name-part></tp:taxon-name></italic> Fabricius, 1805 treated as type species, awaiting ruling by the International Commission on Zoological Nomenclature. Preoccupied by <italic><tp:taxon-name><tp:taxon-name-part taxon-name-part-type="genus">Anoplomerus</tp:taxon-name-part></tp:taxon-name></italic> Guérin-Méneville, 1844.</comment></tp:nomenclature-citation><tp:nomenclature-citation><tp:taxon-name><tp:taxon-name-part taxon-name-part-type="genus">Anoplopus</tp:taxon-name-part></tp:taxon-name><comment> Rondani, 1857: <xref ref-type="bibr" rid="B56">Rondani 1857</xref>: 14. Replacement name for <italic><tp:taxon-name><tp:taxon-name-part taxon-name-part-type="genus">Anoplomerus</tp:taxon-name-part></tp:taxon-name></italic><xref ref-type="bibr" rid="B55">Rondani 1856</xref> [Not <xref ref-type="bibr" rid="B26">Guérin-Méneville 1844</xref>]. Type species taken as that of replaced name under ICZN Art. 67.8: <italic><tp:taxon-name><tp:taxon-name-part taxon-name-part-type="genus">Dolichopus</tp:taxon-name-part> <tp:taxon-name-part taxon-name-part-type="species">regius</tp:taxon-name-part></tp:taxon-name></italic> Fabricius (pending ICZN ruling). Preoccupied by <italic><tp:taxon-name><tp:taxon-name-part taxon-name-part-type="genus">Anoplopus</tp:taxon-name-part></tp:taxon-name></italic> Wagler, 1830.</comment></tp:nomenclature-citation><tp:nomenclature-citation><tp:taxon-name><tp:taxon-name-part taxon-name-part-type="genus">Liancalus</tp:taxon-name-part></tp:taxon-name><comment> Loew, 1857: <xref ref-type="bibr" rid="B34">Loew 1857</xref>: 22. Replacement name for <italic><tp:taxon-name><tp:taxon-name-part taxon-name-part-type="genus">Anoplomerus</tp:taxon-name-part></tp:taxon-name></italic> Rondani, 1856 [Not <xref ref-type="bibr" rid="B26">Guérin-Méneville 1844</xref>]. Type species taken as that of replaced name under ICZN Art. 67.8: <italic><tp:taxon-name><tp:taxon-name-part taxon-name-part-type="genus">Dolichopus</tp:taxon-name-part> <tp:taxon-name-part taxon-name-part-type="species">regius</tp:taxon-name-part></tp:taxon-name></italic> Fabricius. <xref ref-type="bibr" rid="B11">Bigot 1859</xref>: 230; <xref ref-type="bibr" rid="B35">Loew 1861</xref>: 69–70; <xref ref-type="bibr" rid="B36">Loew 1864</xref>: 198–200; <xref ref-type="bibr" rid="B45">Osten Sacken 1877</xref>: 318; <xref ref-type="bibr" rid="B27">Gobert 1887</xref>: 33; <xref ref-type="bibr" rid="B12">Bigot 1890</xref>: 277; <xref ref-type="bibr" rid="B1">Aldrich 1893</xref>: 569; <xref ref-type="bibr" rid="B6">Becker et al. 1903</xref>: 343–344; <xref ref-type="bibr" rid="B2">Aldrich 1904</xref>: 271; <xref ref-type="bibr" rid="B3">Aldrich 1905</xref>: 298; <xref ref-type="bibr" rid="B14">Coquillett 1910</xref>: 561; <xref ref-type="bibr" rid="B37">Lundbeck 1912</xref>: 22, 352–356; <xref ref-type="bibr" rid="B67">Wahlgren 1912</xref>: 5, 48; <xref ref-type="bibr" rid="B25">Frey 1915</xref>: 74; <xref ref-type="bibr" rid="B65">Van Duzee 1917</xref>: 126; <xref ref-type="bibr" rid="B7">Becker 1917–1918</xref>: 160, 193; <xref ref-type="bibr" rid="B8">Becker 1922a</xref>: 117–119; <xref ref-type="bibr" rid="B9">Becker 1922b</xref>: 41; <xref ref-type="bibr" rid="B18">Curran 1926</xref>: 406–407; <xref ref-type="bibr" rid="B46">Parent 1932</xref>: 121–122; <xref ref-type="bibr" rid="B19">Curran 1934</xref>: 217; <xref ref-type="bibr" rid="B47">Parent 1938</xref>: 19, 268, 306; <xref ref-type="bibr" rid="B48">Parent 1939</xref>: 276; <xref ref-type="bibr" rid="B28">Harmston and Knowlton 1945</xref>: 55–56; <xref ref-type="bibr" rid="B51">Robinson 1964</xref>: 118, 182; <xref ref-type="bibr" rid="B21">Dyte 1967</xref>: 123; <xref ref-type="bibr" rid="B13">Cole 1969</xref>: 272, 282; <xref ref-type="bibr" rid="B52">Robinson 1970a</xref>: 59, 62; <xref ref-type="bibr" rid="B53">Robinson 1970b</xref>: 57; <xref ref-type="bibr" rid="B22">Dyte 1975</xref>: 241–242; <xref ref-type="bibr" rid="B20">D’Assis Fonseca 1978</xref>: 41; <xref ref-type="bibr" rid="B40">Negrobov 1978</xref>: 416–417; <xref ref-type="bibr" rid="B41">Negrobov 1979</xref>: 928; <xref ref-type="bibr" rid="B54">Robinson and Vockeroth 1981</xref>: 633, 635, 637; <xref ref-type="bibr" rid="B30">Hurley 1985</xref>: 3; <xref ref-type="bibr" rid="B42">Negrobov et al. 1987</xref>: 157–158; <xref ref-type="bibr" rid="B43">Negrobov 1991</xref>: 41; <xref ref-type="bibr" rid="B68">Wei and Liu 1995</xref>: 35; <xref ref-type="bibr" rid="B69">Yang 1998</xref>: 153; <xref ref-type="bibr" rid="B38">Masunaga 2001</xref>: 109, 117–118; <xref ref-type="bibr" rid="B49">Pollet et al. 2004</xref>: 52; <xref ref-type="bibr" rid="B70">Yang et al. 2006</xref>: 19, 246; <xref ref-type="bibr" rid="B10">Bickel 2009</xref>: 683; <xref ref-type="bibr" rid="B24">Evenhuis and Bickel 2011</xref>: 4–5; <xref ref-type="bibr" rid="B44">O’Hara et al. 2011</xref>: 30; <xref ref-type="bibr" rid="B71">Yang et al. 2011</xref>: 363; <xref ref-type="bibr" rid="B33">Kahanpää 2014</xref>: 203.</comment></tp:nomenclature-citation></tp:nomenclature-citation-list></tp:nomenclature><tp:treatment-sec sec-type="Notes"><title>Notes.</title><p>The type species of <!--PageBreak--><italic><tp:taxon-name><tp:taxon-name-part taxon-name-part-type="genus">Liancalus</tp:taxon-name-part></tp:taxon-name></italic> is involved in a convoluted nomenclatural issue resulting from an unpaginated correction page at the end of <xref ref-type="bibr" rid="B55">Rondani (1856)</xref> and interpretation of <xref ref-type="bibr" rid="B34">Loew’s (1857)</xref> creation of the name. If a straightforward use of the ICZN rules were to be followed, the genus here and previously considered <italic><tp:taxon-name><tp:taxon-name-part taxon-name-part-type="genus">Liancalus</tp:taxon-name-part></tp:taxon-name></italic> Loew would lack a valid generic name. However, the purpose of the ICZN is to "Promote stability and universality" (ICZN Preamble), and when strict application of the Code would act contrary to this purpose, the International Commission on Zoological Commission is empowered to set aside the rules using their Plenary Powers (ICZN Art. 78.1). Therefore, a petition has been prepared for the ICZN (<xref ref-type="bibr" rid="B60">Runyon et al. submitted</xref>) asking that they use their Plenary Powers to preserve prevailing usage of <italic><tp:taxon-name><tp:taxon-name-part taxon-name-part-type="genus">Liancalus</tp:taxon-name-part></tp:taxon-name></italic> by setting aside the type species under the Rules, and replace it with a type species that retains established and universal usage. In the meantime, under ICZN Art. 82.1, prevailing use is to be maintained until such time as the Commission’s ruling is published. Therefore, <italic><tp:taxon-name><tp:taxon-name-part taxon-name-part-type="genus">Liancalus</tp:taxon-name-part></tp:taxon-name></italic> will be treated herein as if its type species is <italic><tp:taxon-name><tp:taxon-name-part taxon-name-part-type="genus">Dolichopus</tp:taxon-name-part> <tp:taxon-name-part taxon-name-part-type="species">regius</tp:taxon-name-part></tp:taxon-name></italic> Fabricius, 1805.</p></tp:treatment-sec><tp:treatment-sec sec-type="Diagnosis"><title>Diagnosis.</title><p>Large flies of rather uniform general color and appearance (Figs <xref ref-type="fig" rid="F8">8</xref>–<xref ref-type="fig" rid="F9">9</xref>) whose males and females can be recognized by the finger-like projection ventrally from proepimeron near base of coxa I (Fig. <xref ref-type="fig" rid="F1">1</xref>).</p><fig id="F8" position="float" orientation="portrait"><label>Figure 8.</label><caption><p>Habitus photograph of male <italic><tp:taxon-name><tp:taxon-name-part taxon-name-part-type="genus">Liancalus</tp:taxon-name-part> <tp:taxon-name-part taxon-name-part-type="species">hydrophilus</tp:taxon-name-part></tp:taxon-name></italic> Aldrich taken at a waterfall in Utah County, Utah, <named-content xmlns:xlink="http://www.w3.org/1999/xlink" content-type="dwc:verbatimCoordinates" xlink:type="simple">N39.95963°, W111.2678°</named-content>, on 13 September 2013. Note long cerci with nearly uniform row of long yellow setae. Photo taken by C. Riley Nelson.</p></caption><graphic xmlns:xlink="http://www.w3.org/1999/xlink" xlink:href="zookeys-483-097-g008.jpg" position="float" orientation="portrait" xlink:type="simple" id="oo_38702.jpg"/></fig><fig id="F9" position="float" orientation="portrait"><label>Figure 9.</label><caption><p>Habitus photograph of male <italic><tp:taxon-name><tp:taxon-name-part taxon-name-part-type="genus">Liancalus</tp:taxon-name-part> <tp:taxon-name-part taxon-name-part-type="species">similis</tp:taxon-name-part></tp:taxon-name></italic> Aldrich taken at Palisade Falls in Gallatin County, Montana on 12 October 2012. Note very short cerci. Photo taken by Justin Runyon.</p></caption><graphic xmlns:xlink="http://www.w3.org/1999/xlink" xlink:href="zookeys-483-097-g009.jpg" position="float" orientation="portrait" xlink:type="simple" id="oo_38703.jpg"/></fig></tp:treatment-sec><tp:treatment-sec sec-type="Description"><title>Description.</title><p><bold>Male.</bold> Body length 6.5–12.0 mm, wing length 6.0–8.5 mm.</p><p><bold>Head:</bold> Face and frons broadly separated with distinct frontoclypeal suture near mid-face (Fig. <xref ref-type="fig" rid="F1">1</xref>). Eyes with short hairs between facets. Vertical setae on small elevation; ocellar tubercle prominent with 2 large setae, without hairs; with 2 postocellar setae. Gena absent. Proboscis somewhat sclerotized, slightly enlarged, covered with sparse gray-brown pollen; each labellar lobe with 6 geminately sclerotized pseudotracheae. Antenna of rather uniform shape, size, and color (Figs <xref ref-type="fig" rid="F1">1</xref>, <xref ref-type="fig" rid="F8">8</xref>–<xref ref-type="fig" rid="F9">9</xref>); black, scape without dorsal setae; pedicel with apical ring of setae/setulae, longest setae dorsally and ventrally; first flagellomere about as long as wide, broadly pointed apically, arista inserted near midpoint of dorsal edge.</p><p><bold>Thorax:</bold> Scutum metallic green to green-blue with silver-gray pollen and bronze-red stripes; 0–14 acrostichal setae in a single row; usually 6 dorsocentral setae (6–10 <!--PageBreak-->in <italic><tp:taxon-name><tp:taxon-name-part taxon-name-part-type="genus">Liancalus</tp:taxon-name-part> <tp:taxon-name-part taxon-name-part-type="species">pterodactyl</tp:taxon-name-part></tp:taxon-name></italic>), 2 notopleural setae; 1–3 strong, black postpronotal setae (often with some smaller white hairs), usually 2 presutural intra-alar setae (1 in <italic><tp:taxon-name><tp:taxon-name-part taxon-name-part-type="genus">Liancalus</tp:taxon-name-part> <tp:taxon-name-part taxon-name-part-type="species">genualis</tp:taxon-name-part></tp:taxon-name></italic>), 1 presutural seta, 2 postsutural supra-alar setae, and 1 postalar seta per side; scutellum usually with 6 large marginal setae (8–9 in <italic><tp:taxon-name><tp:taxon-name-part taxon-name-part-type="genus">Liancalus</tp:taxon-name-part> <tp:taxon-name-part taxon-name-part-type="species">pterodactyl</tp:taxon-name-part></tp:taxon-name></italic>), no additional hairs; proepisternum with 1 dorsal and 1 ventral tuft of white hairs. Pleura metallic bronze-green, covered with dense silver-gray pollen, without setae or hairs (Fig. <xref ref-type="fig" rid="F1">1</xref>).</p><p><bold>Legs:</bold> Legs very long, slender, dark metallic green (Figs <xref ref-type="fig" rid="F8">8</xref>–<xref ref-type="fig" rid="F9">9</xref>). Coxa I uniformly covered with white hairs on anterior surface; coxa II with white hairs on anterior surface and black <italic>ad</italic> seta near middle; coxa III with a black dorsal seta near middle (Fig. <xref ref-type="fig" rid="F1">1</xref>). Femur II and III with a slender preapical <italic>ad</italic> seta near 3/4. Tarsus I either with tarsomere 1 long and tarsomere 2 short (Figs <xref ref-type="fig" rid="F3">3A–E</xref>), or with tarsomere 1 short and tarsomere 2 long (Figs <xref ref-type="fig" rid="F3">3F–G</xref>).</p><p><bold>Wing:</bold> Modified with dark brown markings and spots, sometimes enclosing a white apical spot and sometimes with lobes and setae (Figs <xref ref-type="fig" rid="F4">4</xref>–<xref ref-type="fig" rid="F7">7</xref>). Calypter yellow with a fan of long, pale yellow setae. Halter pale yellow.</p><p><bold>Abdomen:</bold> Cylindrical, elongate, and slightly broadened at apex (Fig. <xref ref-type="fig" rid="F2">2</xref>). T5 prolonged ventrally into two lateral flap-like projections that form a hood or pocket for the apex of the hypopygium. Hypopygium (Figs <xref ref-type="fig" rid="F10">10</xref>–<xref ref-type="fig" rid="F12">12</xref>) nearly round, capping apex of abdomen. Phallus arched to rather sharply bent dorsally just before apex, with apical margin minutely serrate. Hypandrium rather broad, thin, arched anteriorly near apex with lateral lobe bearing setulae and a larger seta at or near apex. Epandrium with large, apical, thin, nearly transparent lobe that is hinged and can be raised or lowered dorsoventrally; at rest, this lobe sits against and covers the surstylus and base of cerci. Surstylus somewhat pointed, strongly sclerotized, directed medially, with large spatulate seta near apex. Cerci broad basally, with either very short (Figs <xref ref-type="fig" rid="F2">2E–F</xref>, <xref ref-type="fig" rid="F12">12</xref>) or very long filaments that project anteriorly below abdomen (Figs <xref ref-type="fig" rid="F2">2A–D</xref>, <xref ref-type="fig" rid="F8">8</xref>).</p><fig id="F10" position="float" orientation="portrait"><label>Figure 10.</label><caption><p><italic><tp:taxon-name><tp:taxon-name-part taxon-name-part-type="genus">Liancalus</tp:taxon-name-part></tp:taxon-name></italic> male terminalia, right lateral view of <bold>A</bold> <italic><tp:taxon-name><tp:taxon-name-part taxon-name-part-type="genus">Liancalus</tp:taxon-name-part> <tp:taxon-name-part taxon-name-part-type="species">genualis</tp:taxon-name-part></tp:taxon-name></italic> Loew <bold>B</bold> <italic><tp:taxon-name><tp:taxon-name-part taxon-name-part-type="genus">Liancalus</tp:taxon-name-part> <tp:taxon-name-part taxon-name-part-type="species">sonorus</tp:taxon-name-part></tp:taxon-name></italic>  sp. n., and <bold>C</bold> <italic><tp:taxon-name><tp:taxon-name-part taxon-name-part-type="genus">Liancalus</tp:taxon-name-part> <tp:taxon-name-part taxon-name-part-type="species">limbatus</tp:taxon-name-part></tp:taxon-name></italic> Van Duzee. ej apod = ejaculatory apodeme. Scale bar = 1 mm. Only base of cercus shown, see Fig. <xref ref-type="fig" rid="F2">2</xref> for photographs of entire cerci.</p></caption><graphic xmlns:xlink="http://www.w3.org/1999/xlink" xlink:href="zookeys-483-097-g010.jpg" position="float" orientation="portrait" xlink:type="simple" id="oo_38704.jpg"/></fig><fig id="F11" position="float" orientation="portrait"><label>Figure 11.</label><caption><p><italic><tp:taxon-name><tp:taxon-name-part taxon-name-part-type="genus">Liancalus</tp:taxon-name-part></tp:taxon-name></italic> male terminalia, right lateral view of <bold>A</bold> <italic><tp:taxon-name><tp:taxon-name-part taxon-name-part-type="genus">Liancalus</tp:taxon-name-part> <tp:taxon-name-part taxon-name-part-type="species">pterodactyl</tp:taxon-name-part></tp:taxon-name></italic>  sp. n., and <bold>B</bold> <italic><tp:taxon-name><tp:taxon-name-part taxon-name-part-type="genus">Liancalus</tp:taxon-name-part> <tp:taxon-name-part taxon-name-part-type="species">hydrophilus</tp:taxon-name-part></tp:taxon-name></italic> Aldrich. ej apod = ejaculatory apodeme. Scale bar = 1 mm. Only base of cercus shown, see Figures <xref ref-type="fig" rid="F2">2D</xref> and <xref ref-type="fig" rid="F8">8</xref> for photographs of entire cerci.</p></caption><graphic xmlns:xlink="http://www.w3.org/1999/xlink" xlink:href="zookeys-483-097-g011.jpg" position="float" orientation="portrait" xlink:type="simple" id="oo_38705.jpg"/></fig><fig id="F12" position="float" orientation="portrait"><label>Figure 12.</label><caption><p><italic><tp:taxon-name><tp:taxon-name-part taxon-name-part-type="genus">Liancalus</tp:taxon-name-part></tp:taxon-name></italic> male terminalia, right lateral view of <bold>A</bold> <italic><tp:taxon-name><tp:taxon-name-part taxon-name-part-type="genus">Liancalus</tp:taxon-name-part> <tp:taxon-name-part taxon-name-part-type="species">querulus</tp:taxon-name-part></tp:taxon-name></italic> Osten Sacken, and <bold>B</bold> <italic><tp:taxon-name><tp:taxon-name-part taxon-name-part-type="genus">Liancalus</tp:taxon-name-part> <tp:taxon-name-part taxon-name-part-type="species">similis</tp:taxon-name-part></tp:taxon-name></italic> Aldrich. ej apod = ejaculatory apodeme. Scale bar = 1 mm.</p></caption><graphic xmlns:xlink="http://www.w3.org/1999/xlink" xlink:href="zookeys-483-097-g012.jpg" position="float" orientation="portrait" xlink:type="simple" id="oo_38706.jpg"/></fig><p><bold>Female.</bold> Body length 5.0–9.0 mm, wing length 5.5–7.5 mm. Lacking typical male secondary sexual characters and similar to male except: face broader, nearly parallel-sided; palpi larger; fore tarsi unmodified; wings unmodified, but with diagnostic dark brown spots in most specimens (Fig. <xref ref-type="fig" rid="F16">16</xref>); abdomen shorter and somewhat flattened dorsoventrally.</p><p><bold>Immatures.</bold> Larvae twelve segmented, cylindrical, truncate posteriorly and tapered anteriorly, opalescent with transparent cuticle; antenna with basal ring bearing sensilla; mouthparts dark brown to black, labrum large with pointed tip (sometimes hooked and/or with tooth-like projections), mandibular hook well developed; metacephalic rods enlarged at caudal tips, longer than tentorial arm. Pupa with prothoracic respiratory horns about 2 mm long, sharply pointed at tips; frontofacial sutures distinct, brown; abdominal segments 2–7 with rows of posteriorly-directed spines. Coccon elliptical, externally composed of sand grains and sometimes moss and mud, inner surface smooth; respiratory horn tips exposed. See <xref ref-type="bibr" rid="B64">Vaillant (1948)</xref>, <xref ref-type="bibr" rid="B15">Corpus (1986)</xref> and <xref ref-type="bibr" rid="B38">Masunaga (2001)</xref> for illustrations and photographs of immature stages.</p></tp:treatment-sec><tp:treatment-sec sec-type="Remarks"><title>Remarks.</title><p>Cerci of male specimens sometimes shrivel upon drying. In teneral specimens, the spots on the wings can be very faint which can render them, particularly females, difficult to identify.</p><!--PageBreak--></tp:treatment-sec><tp:treatment-sec><!--Section generated to contain objects referenced in tp:taxon-treatment.--><fig id="F1" position="float" orientation="portrait"><label>Figure 1.</label><caption><p>Lateral view of head and thorax of the holotype of <italic><tp:taxon-name><tp:taxon-name-part taxon-name-part-type="genus">Liancalus</tp:taxon-name-part> <tp:taxon-name-part taxon-name-part-type="species">pterodactyl</tp:taxon-name-part></tp:taxon-name></italic> sp. n. The finger-like projection on the proepimeron is indicated with an arrow; this lobe is diagnostic for the genus <italic><tp:taxon-name><tp:taxon-name-part taxon-name-part-type="genus">Liancalus</tp:taxon-name-part></tp:taxon-name></italic>. Scale bar = 1 mm.</p></caption><graphic xmlns:xlink="http://www.w3.org/1999/xlink" xlink:href="zookeys-483-097-g001.jpg" position="float" orientation="portrait" xlink:type="simple" id="oo_38695.jpg"/></fig><fig id="F3" position="float" orientation="portrait"><label>Figure 3.</label><caption><p>Front tarsi of males, <bold>A</bold> <italic><tp:taxon-name><tp:taxon-name-part taxon-name-part-type="genus">Liancalus</tp:taxon-name-part> <tp:taxon-name-part taxon-name-part-type="species">pterodactyl</tp:taxon-name-part></tp:taxon-name></italic>  sp. n., medial view <bold>B</bold> <italic><tp:taxon-name><tp:taxon-name-part taxon-name-part-type="genus">Liancalus</tp:taxon-name-part> <tp:taxon-name-part taxon-name-part-type="species">hydrophilus</tp:taxon-name-part></tp:taxon-name></italic> Aldrich, medial view <bold>C</bold> <italic><tp:taxon-name><tp:taxon-name-part taxon-name-part-type="genus">Liancalus</tp:taxon-name-part> <tp:taxon-name-part taxon-name-part-type="species">genualis</tp:taxon-name-part></tp:taxon-name></italic> Loew, medial view <bold>D</bold> <italic><tp:taxon-name><tp:taxon-name-part taxon-name-part-type="genus">Liancalus</tp:taxon-name-part> <tp:taxon-name-part taxon-name-part-type="species">limbatus</tp:taxon-name-part></tp:taxon-name></italic> Van Duzee, medial view <bold>E</bold> <italic><tp:taxon-name><tp:taxon-name-part taxon-name-part-type="genus">Liancalus</tp:taxon-name-part> <tp:taxon-name-part taxon-name-part-type="species">sonorus</tp:taxon-name-part></tp:taxon-name></italic>  sp. n., medial view <bold>F1</bold> <italic><tp:taxon-name><tp:taxon-name-part taxon-name-part-type="genus">Liancalus</tp:taxon-name-part> <tp:taxon-name-part taxon-name-part-type="species">querulus</tp:taxon-name-part></tp:taxon-name></italic> Osten Sacken, ventral view <bold>F2</bold> <italic><tp:taxon-name><tp:taxon-name-part taxon-name-part-type="genus">Liancalus</tp:taxon-name-part> <tp:taxon-name-part taxon-name-part-type="species">querulus</tp:taxon-name-part></tp:taxon-name></italic>, medial view <bold>G1</bold> <italic><tp:taxon-name><tp:taxon-name-part taxon-name-part-type="genus">Liancalus</tp:taxon-name-part> <tp:taxon-name-part taxon-name-part-type="species">similis</tp:taxon-name-part></tp:taxon-name></italic> Aldrich, ventral view <bold>G2</bold> <italic><tp:taxon-name><tp:taxon-name-part taxon-name-part-type="genus">Liancalus</tp:taxon-name-part> <tp:taxon-name-part taxon-name-part-type="species">similis</tp:taxon-name-part></tp:taxon-name></italic>, medial view. Scale bars = 0.5 mm. t<sub>1</sub> = tarsomere 1, t<sub>2</sub> = tarsomere 2.</p></caption><graphic xmlns:xlink="http://www.w3.org/1999/xlink" xlink:href="zookeys-483-097-g003.jpg" position="float" orientation="portrait" xlink:type="simple" id="oo_38697.jpg"/></fig><fig id="F4" position="float" orientation="portrait"><label>Figure 4.</label><caption><p>Wings of male <bold>A</bold> <italic><tp:taxon-name><tp:taxon-name-part taxon-name-part-type="genus">Liancalus</tp:taxon-name-part> <tp:taxon-name-part taxon-name-part-type="species">pterodactyl</tp:taxon-name-part></tp:taxon-name></italic>  sp. n., and <bold>B</bold> <italic><tp:taxon-name><tp:taxon-name-part taxon-name-part-type="genus">Liancalus</tp:taxon-name-part> <tp:taxon-name-part taxon-name-part-type="species">hydrophilus</tp:taxon-name-part></tp:taxon-name></italic> Aldrich. Scale bars = 1 mm.</p></caption><graphic xmlns:xlink="http://www.w3.org/1999/xlink" xlink:href="zookeys-483-097-g004.jpg" position="float" orientation="portrait" xlink:type="simple" id="oo_38698.jpg"/></fig><fig id="F7" position="float" orientation="portrait"><label>Figure 7.</label><caption><p>Wing tip of male <italic><tp:taxon-name><tp:taxon-name-part taxon-name-part-type="genus">Liancalus</tp:taxon-name-part> <tp:taxon-name-part taxon-name-part-type="species">pterodactyl</tp:taxon-name-part></tp:taxon-name></italic>  sp. n., showing white reflectance of apical spot in certain lights. Scale bar = 1 mm.</p></caption><graphic xmlns:xlink="http://www.w3.org/1999/xlink" xlink:href="zookeys-483-097-g007.jpg" position="float" orientation="portrait" xlink:type="simple" id="oo_38701.jpg"/></fig><fig id="F2" position="float" orientation="portrait"><label>Figure 2.</label><caption><p>Lateral view (unless otherwise noted) of abdomens and postabdomens of males, <bold>A</bold> <italic><tp:taxon-name><tp:taxon-name-part taxon-name-part-type="genus">Liancalus</tp:taxon-name-part> <tp:taxon-name-part taxon-name-part-type="species">genualis</tp:taxon-name-part></tp:taxon-name></italic> Loew <bold>B</bold> <italic><tp:taxon-name><tp:taxon-name-part taxon-name-part-type="genus">Liancalus</tp:taxon-name-part> <tp:taxon-name-part taxon-name-part-type="species">sonorus</tp:taxon-name-part></tp:taxon-name></italic> sp. n. <bold>C</bold> <italic><tp:taxon-name><tp:taxon-name-part taxon-name-part-type="genus">Liancalus</tp:taxon-name-part> <tp:taxon-name-part taxon-name-part-type="species">limbatus</tp:taxon-name-part></tp:taxon-name></italic> Van Duzee (dorsolateral view) <bold>D</bold> <italic><tp:taxon-name><tp:taxon-name-part taxon-name-part-type="genus">Liancalus</tp:taxon-name-part> <tp:taxon-name-part taxon-name-part-type="species">pterodactyl</tp:taxon-name-part></tp:taxon-name></italic> sp. n. <bold>E</bold> <italic><tp:taxon-name><tp:taxon-name-part taxon-name-part-type="genus">Liancalus</tp:taxon-name-part> <tp:taxon-name-part taxon-name-part-type="species">similis</tp:taxon-name-part></tp:taxon-name></italic> Aldrich, and <bold>F</bold> <italic><tp:taxon-name><tp:taxon-name-part taxon-name-part-type="genus">Liancalus</tp:taxon-name-part> <tp:taxon-name-part taxon-name-part-type="species">querulus</tp:taxon-name-part></tp:taxon-name></italic> Osten Sacken. Scale bars = 1 mm. See Figure <xref ref-type="fig" rid="F8">8</xref> for <italic><tp:taxon-name><tp:taxon-name-part taxon-name-part-type="genus">Liancalus</tp:taxon-name-part> <tp:taxon-name-part taxon-name-part-type="species">hydrophilus</tp:taxon-name-part></tp:taxon-name></italic>.</p></caption><graphic xmlns:xlink="http://www.w3.org/1999/xlink" xlink:href="zookeys-483-097-g002.jpg" position="float" orientation="portrait" xlink:type="simple" id="oo_38696.jpg"/></fig><fig id="F16" position="float" orientation="portrait"><label>Figure 16.</label><caption><p>Wings of female species of <italic><tp:taxon-name><tp:taxon-name-part taxon-name-part-type="genus">Liancalus</tp:taxon-name-part></tp:taxon-name></italic>, <bold>A</bold> <italic><tp:taxon-name><tp:taxon-name-part taxon-name-part-type="genus">Liancalus</tp:taxon-name-part> <tp:taxon-name-part taxon-name-part-type="species">pterodactyl</tp:taxon-name-part></tp:taxon-name></italic>  sp. n. <bold>B</bold> <italic><tp:taxon-name><tp:taxon-name-part taxon-name-part-type="genus">Liancalus</tp:taxon-name-part> <tp:taxon-name-part taxon-name-part-type="species">genualis</tp:taxon-name-part></tp:taxon-name></italic> Loew <bold>C</bold> <italic><tp:taxon-name><tp:taxon-name-part taxon-name-part-type="genus">Liancalus</tp:taxon-name-part> <tp:taxon-name-part taxon-name-part-type="species">hydrophilus</tp:taxon-name-part></tp:taxon-name></italic> Aldrich <bold>D</bold> <italic><tp:taxon-name><tp:taxon-name-part taxon-name-part-type="genus">Liancalus</tp:taxon-name-part> <tp:taxon-name-part taxon-name-part-type="species">limbatus</tp:taxon-name-part></tp:taxon-name></italic> Van Duzee <bold>E</bold> <italic><tp:taxon-name><tp:taxon-name-part taxon-name-part-type="genus">Liancalus</tp:taxon-name-part> <tp:taxon-name-part taxon-name-part-type="species">similis</tp:taxon-name-part></tp:taxon-name></italic> Aldrich <bold>F</bold> <italic><tp:taxon-name><tp:taxon-name-part taxon-name-part-type="genus">Liancalus</tp:taxon-name-part> <tp:taxon-name-part taxon-name-part-type="species">sonorus</tp:taxon-name-part></tp:taxon-name></italic>  sp. n. <bold>G</bold> <italic><tp:taxon-name><tp:taxon-name-part taxon-name-part-type="genus">Liancalus</tp:taxon-name-part> <tp:taxon-name-part taxon-name-part-type="species">querulus</tp:taxon-name-part></tp:taxon-name></italic> Osten Sacken. Wing cells bm+dm, r<sub>2+3</sub> and r<sub>4+5</sub> are labeled in (<bold>A</bold>); wing veins dm-cu and M<sub>1</sub> are labeled in (<bold>B</bold>).</p></caption><graphic xmlns:xlink="http://www.w3.org/1999/xlink" xlink:href="zookeys-483-097-g016.jpg" position="float" orientation="portrait" xlink:type="simple" id="oo_38710.jpg"/></fig></tp:treatment-sec><ref-list><ref id="B55"><mixed-citation xmlns:xlink="http://www.w3.org/1999/xlink" xlink:type="simple"><person-group><name name-style="western"><surname>Rondani</surname><given-names>C</given-names></name></person-group> (<year>1856</year>) <source>Dipterologiae italicae prodromus. Vol: I. Genera italica ordinis dipterorum ordinatim disposita et distincta et in familias et stirpes aggregata.</source><publisher-name>A Stocchi</publisher-name>, <publisher-loc>Parma</publisher-loc>, <size units="page">226 pp</size>.</mixed-citation></ref><ref id="B56"><mixed-citation xmlns:xlink="http://www.w3.org/1999/xlink" xlink:type="simple"><person-group><name name-style="western"><surname>Rondani</surname><given-names>C</given-names></name></person-group> (<year>1857</year>) <chapter-title>Dipterologiae italicae prodromus.</chapter-title><source>Vol: II. Species italicae ordinis dipterorum in genera characteribus definita, ordinatim collectae, methodo analitica distinctae, et novis vel minus cognitis descriptis. Pars prima. <tp:taxon-name><tp:taxon-name-part taxon-name-part-type="family">Oestridae</tp:taxon-name-part></tp:taxon-name>: <tp:taxon-name><tp:taxon-name-part taxon-name-part-type="family">Syrpfhidae</tp:taxon-name-part></tp:taxon-name>: <tp:taxon-name><tp:taxon-name-part taxon-name-part-type="family">Conopidae</tp:taxon-name-part></tp:taxon-name></source>. <publisher-name>A. Stocchi</publisher-name>, <publisher-loc>Parmae (Parma)</publisher-loc>, <size units="page">264 pp</size>.</mixed-citation></ref><ref id="B26"><mixed-citation xmlns:xlink="http://www.w3.org/1999/xlink" xlink:type="simple"><person-group><name name-style="western"><surname>Guérin-Méneville</surname><given-names>FE</given-names></name></person-group> (<year>1844</year>) <source>Iconographie du Règne Animal de G. Cuvier, ou representation d’après nature de l’une des espèces les plus remarquables et souvent non encore figurées, de chaque genre d’animaux Insectes.</source><publisher-name>JB Baillère</publisher-name>, <publisher-loc>Paris</publisher-loc>, <size units="page">576 pp</size>.</mixed-citation></ref><ref id="B34"><mixed-citation xmlns:xlink="http://www.w3.org/1999/xlink" xlink:type="simple"><person-group><name name-style="western"><surname>Loew</surname><given-names>H</given-names></name></person-group> (<year>1857</year>) <article-title>Neue Beiträge zur Kenntniss der Dipteren. Fünfter Beitrag.</article-title><source>Programme der Königlichen Realschule zu Meseritz</source><volume>1857</volume>: <fpage>1</fpage>–<lpage>56</lpage>.</mixed-citation></ref><ref id="B11"><mixed-citation xmlns:xlink="http://www.w3.org/1999/xlink" xlink:type="simple"><person-group><name name-style="western"><surname>Bigot</surname><given-names>JMF</given-names></name></person-group> (<year>1859</year>) <article-title>Essai d’une classification générale et synoptique de l’ordre des Insectes Diptères. VII mémoire. Tribus des Rhaphidi et Dolichopodi (Mihi). VIIe.</article-title><source>Annales de la Société entomologique de France</source> (<series>ser. 3</series>) <volume>7</volume>: <fpage>201</fpage>–<lpage>231</lpage>.</mixed-citation></ref><ref id="B35"><mixed-citation xmlns:xlink="http://www.w3.org/1999/xlink" xlink:type="simple"><person-group><name name-style="western"><surname>Loew</surname><given-names>H</given-names></name></person-group> (<year>1861</year>) <article-title>Neue Beiträge zur Kenntniss der Dipteren. Achter Beitrag.</article-title><source>Programme der Königlichen Realschule zu Meseritz</source><volume>1861</volume>: <fpage>1</fpage>–<lpage>100</lpage>.</mixed-citation></ref><ref id="B36"><mixed-citation xmlns:xlink="http://www.w3.org/1999/xlink" xlink:type="simple"><person-group><name name-style="western"><surname>Loew</surname><given-names>H</given-names></name></person-group> (<year>1864</year>) <article-title>Monographs of the <tp:taxon-name><tp:taxon-name-part taxon-name-part-type="order">Diptera</tp:taxon-name-part></tp:taxon-name> of North America, Part II.</article-title><source>Smithsonian Institution, Smithsonian Miscellaneous Collections</source><volume>6</volume>(<issue>2</issue>): <fpage>1</fpage>–<lpage>360</lpage>.</mixed-citation></ref><ref id="B45"><mixed-citation xmlns:xlink="http://www.w3.org/1999/xlink" xlink:type="simple"><person-group><name name-style="western"><surname>Osten Sacken</surname><given-names>CR</given-names></name></person-group> (<year>1877</year>) <article-title>Western <tp:taxon-name><tp:taxon-name-part taxon-name-part-type="order">Diptera</tp:taxon-name-part></tp:taxon-name>: Descriptions of new genera and species of <tp:taxon-name><tp:taxon-name-part taxon-name-part-type="order">Diptera</tp:taxon-name-part></tp:taxon-name> from the region west of the Mississippi and especially from California.</article-title> [<publisher-name>U.S. Department of the Interior</publisher-name>] <source>Bulletin of the United States Geological and Geographical Survey of the Territories</source><volume>3</volume>: <fpage>189</fpage>–<lpage>354</lpage>.</mixed-citation></ref><ref id="B27"><mixed-citation xmlns:xlink="http://www.w3.org/1999/xlink" xlink:type="simple"><person-group><name name-style="western"><surname>Gobert</surname><given-names>E</given-names></name></person-group> (<year>1887</year>) <article-title>Catalog des Diptères de France.</article-title><source>Revue D’Entomologie</source><volume>6</volume>: <fpage>1</fpage>–<lpage>88</lpage>.</mixed-citation></ref><ref id="B12"><mixed-citation xmlns:xlink="http://www.w3.org/1999/xlink" xlink:type="simple"><person-group><name name-style="western"><surname>Bigot</surname><given-names>JMF</given-names></name></person-group> (<year>1890</year>) <article-title>Diptères nouveaux ou peu connus, 36e partie XLV: <tp:taxon-name><tp:taxon-name-part taxon-name-part-type="family">Dolichopodidae</tp:taxon-name-part></tp:taxon-name>, Essai d’une classification générale.</article-title><source>Annales de la Société entomologique de France</source><volume>10</volume>(<issue>6</issue>): <fpage>261</fpage>–<lpage>296</lpage>.</mixed-citation></ref><ref id="B1"><mixed-citation xmlns:xlink="http://www.w3.org/1999/xlink" xlink:type="simple"><person-group><name name-style="western"><surname>Aldrich</surname><given-names>JM</given-names></name></person-group> (<year>1893</year>) <article-title>The dolichopodid genus <italic><tp:taxon-name><tp:taxon-name-part taxon-name-part-type="genus">Liancalus</tp:taxon-name-part></tp:taxon-name></italic> Loew.</article-title><source>Psyche</source><volume>6</volume>: <fpage>569</fpage>–<lpage>571</lpage>. doi: <ext-link ext-link-type="doi" xlink:href="10.1155/1893/26053" xlink:type="simple">10.1155/1893/26053</ext-link></mixed-citation></ref><ref id="B6"><mixed-citation xmlns:xlink="http://www.w3.org/1999/xlink" xlink:type="simple"><person-group><name name-style="western"><surname>Becker</surname><given-names>T</given-names></name><name name-style="western"><surname>Bezzi</surname><given-names>M</given-names></name><name name-style="western"><surname>Bischof</surname><given-names>J</given-names></name><name name-style="western"><surname>Kertész</surname><given-names>K</given-names></name><name name-style="western"><surname>Stein</surname><given-names>P</given-names></name></person-group> (<year>1903</year>) <source>Katalog der paläarktischen Dipteren. Band II. <tp:taxon-name><tp:taxon-name-part taxon-name-part-type="infraorder">Orthorrhapha</tp:taxon-name-part></tp:taxon-name><tp:taxon-name><tp:taxon-name-part taxon-name-part-type="suborder">Brachycera</tp:taxon-name-part></tp:taxon-name></source>. <publisher-loc>Budapest</publisher-loc>, <size units="page">396 pp</size>. doi: <ext-link ext-link-type="doi" xlink:href="10.5962/bhl.title.9240" xlink:type="simple">10.5962/bhl.title.9240</ext-link></mixed-citation></ref><ref id="B2"><mixed-citation xmlns:xlink="http://www.w3.org/1999/xlink" xlink:type="simple"><person-group><name name-style="western"><surname>Aldrich</surname><given-names>JM</given-names></name></person-group> (<year>1904</year>) <article-title>A contribution to the study of American <tp:taxon-name><tp:taxon-name-part taxon-name-part-type="family">Dolichopodidae</tp:taxon-name-part></tp:taxon-name>.</article-title><source>Transactions of the American Entomological Society</source><volume>30</volume>: <fpage>269</fpage>–<lpage>286</lpage>.</mixed-citation></ref><ref id="B3"><mixed-citation xmlns:xlink="http://www.w3.org/1999/xlink" xlink:type="simple"><person-group><name name-style="western"><surname>Aldrich</surname><given-names>JM</given-names></name></person-group> (<year>1905</year>) <article-title>A catalogue of North American <tp:taxon-name><tp:taxon-name-part taxon-name-part-type="order">Diptera</tp:taxon-name-part></tp:taxon-name>.</article-title><source>Smithsonian Miscellaneous Collections</source><volume>46</volume>: <fpage>1</fpage>–<lpage>680</lpage>.</mixed-citation></ref><ref id="B14"><mixed-citation xmlns:xlink="http://www.w3.org/1999/xlink" xlink:type="simple"><person-group><name name-style="western"><surname>Coquillett</surname><given-names>DW</given-names></name></person-group> (<year>1910</year>) <article-title>The type-species of the North American genera of <tp:taxon-name><tp:taxon-name-part taxon-name-part-type="order">Diptera</tp:taxon-name-part></tp:taxon-name>.</article-title><source>Proceedings of the United States National Museum</source><volume>37</volume>: <fpage>499</fpage>–<lpage>647</lpage>. doi: <ext-link ext-link-type="doi" xlink:href="10.5479/si.00963801.37-1719.499" xlink:type="simple">10.5479/si.00963801.37-1719.499</ext-link></mixed-citation></ref><ref id="B37"><mixed-citation xmlns:xlink="http://www.w3.org/1999/xlink" xlink:type="simple"><person-group><name name-style="western"><surname>Lundbeck</surname><given-names>W</given-names></name></person-group> (<year>1912</year>) <source><tp:taxon-name><tp:taxon-name-part taxon-name-part-type="order">Diptera</tp:taxon-name-part></tp:taxon-name> Danica, Part IV: <tp:taxon-name><tp:taxon-name-part taxon-name-part-type="family">Dolichopodidae</tp:taxon-name-part></tp:taxon-name></source>. <publisher-name>S. Gad</publisher-name>, <publisher-loc>Copenhagen</publisher-loc>, <size units="page">416 pp</size>.</mixed-citation></ref><ref id="B67"><mixed-citation xmlns:xlink="http://www.w3.org/1999/xlink" xlink:type="simple"><person-group><name name-style="western"><surname>Wahlgren</surname><given-names>E</given-names></name></person-group> (<year>1912</year>) <article-title>Svensk Insektfauna 11. <tp:taxon-name><tp:taxon-name-part taxon-name-part-type="order">Diptera</tp:taxon-name-part></tp:taxon-name>. 1. <tp:taxon-name><tp:taxon-name-part taxon-name-part-type="genus">Orthorapha</tp:taxon-name-part></tp:taxon-name>. 2. <tp:taxon-name><tp:taxon-name-part taxon-name-part-type="suborder">Brachycera</tp:taxon-name-part></tp:taxon-name>, Fam. 25–26 (<tp:taxon-name><tp:taxon-name-part taxon-name-part-type="family">Dolichopodidae</tp:taxon-name-part></tp:taxon-name>, <tp:taxon-name><tp:taxon-name-part taxon-name-part-type="family">Lonchopteridae</tp:taxon-name-part></tp:taxon-name>).</article-title><source>Entomologisk Tidskrift</source><volume>33</volume>: <fpage>1</fpage>–<lpage>56</lpage>.</mixed-citation></ref><ref id="B25"><mixed-citation xmlns:xlink="http://www.w3.org/1999/xlink" xlink:type="simple"><person-group><name name-style="western"><surname>Frey</surname><given-names>R</given-names></name></person-group> (<year>1915</year>) <article-title>Zur Kenntnis der Dipterenfauna Finnlands. III. <tp:taxon-name><tp:taxon-name-part taxon-name-part-type="family">Dolichopodidae</tp:taxon-name-part></tp:taxon-name>.</article-title><source>Acta Societas pro Fauna et Flora Fennica</source><volume>40</volume>(<issue>5</issue>): <fpage>1</fpage>–<lpage>80</lpage>.</mixed-citation></ref><ref id="B65"><mixed-citation xmlns:xlink="http://www.w3.org/1999/xlink" xlink:type="simple"><person-group><name name-style="western"><surname>Van Duzee</surname><given-names>MC</given-names></name></person-group> (<year>1917</year>) <article-title>New North American species of <tp:taxon-name><tp:taxon-name-part taxon-name-part-type="family">Dolichopodidae</tp:taxon-name-part></tp:taxon-name> (Dip.).</article-title><source>Entomological News</source><volume>28</volume>: <fpage>123</fpage>–<lpage>128</lpage>.</mixed-citation></ref><ref id="B7"><mixed-citation xmlns:xlink="http://www.w3.org/1999/xlink" xlink:type="simple"><person-group><name name-style="western"><surname>Becker</surname><given-names>T</given-names></name></person-group> (<year>1917–1918</year>) <article-title>Dipterologische Studien. <tp:taxon-name><tp:taxon-name-part taxon-name-part-type="family">Dolichopodidae</tp:taxon-name-part></tp:taxon-name>. A. Paläarktischen Region</article-title>. <source>Nova Acta Academiae Caesareae Leopodinisch-<tp:taxon-name><tp:taxon-name-part taxon-name-part-type="subfamily">Carolinae</tp:taxon-name-part></tp:taxon-name> Germanicae Naturae Curiosorum</source><volume>102</volume>(<issue>2</issue>)(<year>1917</year>): <fpage>113</fpage>–<lpage>361</lpage>, <volume>103</volume>(<issue>3</issue>)(<year>1918</year>): <fpage>203</fpage>–<lpage>315</lpage>, <volume>104</volume>(<issue>2</issue>)(<year>1918</year>): <fpage>35</fpage>–<lpage>214</lpage>.</mixed-citation></ref><ref id="B8"><mixed-citation xmlns:xlink="http://www.w3.org/1999/xlink" xlink:type="simple"><person-group><name name-style="western"><surname>Becker</surname><given-names>T</given-names></name></person-group> (<year>1922a</year>) <article-title>Dipterologische Studien, <tp:taxon-name><tp:taxon-name-part taxon-name-part-type="family">Dolichopodidae</tp:taxon-name-part></tp:taxon-name>. B. Nearktische und Neotropische Region.</article-title><source>Abhandlungen der Zoologisch-Botanischen Gesellschaft in Wein</source><volume>13</volume>(<issue>1</issue>): <fpage>1</fpage>–<lpage>394</lpage>.</mixed-citation></ref><ref id="B9"><mixed-citation xmlns:xlink="http://www.w3.org/1999/xlink" xlink:type="simple"><person-group><name name-style="western"><surname>Becker</surname><given-names>T</given-names></name></person-group> (<year>1922b</year>) <article-title>Dipterologische Studien. <tp:taxon-name><tp:taxon-name-part taxon-name-part-type="family">Dolichopodidae</tp:taxon-name-part></tp:taxon-name> der Indo-Australische Region.</article-title><source>Capita Zoologica</source><volume>1</volume>(<issue>4</issue>): <fpage>1</fpage>–<lpage>247</lpage>.</mixed-citation></ref><ref id="B18"><mixed-citation xmlns:xlink="http://www.w3.org/1999/xlink" xlink:type="simple"><person-group><name name-style="western"><surname>Curran</surname><given-names>CH</given-names></name></person-group> (<year>1926</year>) <article-title>The <tp:taxon-name><tp:taxon-name-part taxon-name-part-type="family">Dolichopodidae</tp:taxon-name-part></tp:taxon-name> of the South African Museum.</article-title><source>Annals of the South African Museum</source><volume>23</volume>: <fpage>377</fpage>–<lpage>416</lpage>.</mixed-citation></ref><ref id="B46"><mixed-citation xmlns:xlink="http://www.w3.org/1999/xlink" xlink:type="simple"><person-group><name name-style="western"><surname>Parent</surname><given-names>O</given-names></name></person-group> (<year>1932</year>) <article-title>Dolichopodides de l’expédition du Dr. Rensch aux petites îles de la Sonde.</article-title><source>Encyclopèdie Entomologique (B II) <tp:taxon-name><tp:taxon-name-part taxon-name-part-type="order">Diptera</tp:taxon-name-part></tp:taxon-name></source><volume>6</volume>: <fpage>103</fpage>–<lpage>123</lpage>.</mixed-citation></ref><ref id="B19"><mixed-citation xmlns:xlink="http://www.w3.org/1999/xlink" xlink:type="simple"><person-group><name name-style="western"><surname>Curran</surname><given-names>CH</given-names></name></person-group> (<year>1934</year>) <source>The families and genera of North American <tp:taxon-name><tp:taxon-name-part taxon-name-part-type="order">Diptera</tp:taxon-name-part></tp:taxon-name>.</source><publisher-name>American Museum of Natural History</publisher-name>, <publisher-loc>New York</publisher-loc>, <size units="page">512 pp</size>. doi: <ext-link ext-link-type="doi" xlink:href="10.5962/bhl.title.6825" xlink:type="simple">10.5962/bhl.title.6825</ext-link></mixed-citation></ref><ref id="B47"><mixed-citation xmlns:xlink="http://www.w3.org/1999/xlink" xlink:type="simple"><person-group><name name-style="western"><surname>Parent</surname><given-names>O</given-names></name></person-group> (<year>1938</year>) <article-title>Diptères Dolichopodides.</article-title><source>Faune de France</source><volume>35</volume>: <fpage>1</fpage>–<lpage>720</lpage>.</mixed-citation></ref><ref id="B48"><mixed-citation xmlns:xlink="http://www.w3.org/1999/xlink" xlink:type="simple"><person-group><name name-style="western"><surname>Parent</surname><given-names>O</given-names></name></person-group> (<year>1939</year>) <article-title>Diptères Dolichopodides de la région éthiopienne.</article-title><source>Revue de Zoologie et de Botanique Africaines</source><volume>32</volume>: <fpage>256</fpage>–<lpage>282</lpage>.</mixed-citation></ref><ref id="B28"><mixed-citation xmlns:xlink="http://www.w3.org/1999/xlink" xlink:type="simple"><person-group><name name-style="western"><surname>Harmston</surname><given-names>FC</given-names></name><name name-style="western"><surname>Knowlton</surname><given-names>GF</given-names></name></person-group> (<year>1945</year>) <article-title>On the status of <italic><tp:taxon-name><tp:taxon-name-part taxon-name-part-type="genus">Liancalus</tp:taxon-name-part> <tp:taxon-name-part taxon-name-part-type="species">limbatus</tp:taxon-name-part></tp:taxon-name></italic> Van Duzee (<tp:taxon-name><tp:taxon-name-part taxon-name-part-type="order">Diptera</tp:taxon-name-part></tp:taxon-name>-<tp:taxon-name><tp:taxon-name-part taxon-name-part-type="family">Dolichopodidae</tp:taxon-name-part></tp:taxon-name>).</article-title><source>Bulletin of the Brooklyn Entomological Society</source><volume>40</volume>: <fpage>55</fpage>–<lpage>56</lpage>.</mixed-citation></ref><ref id="B51"><mixed-citation xmlns:xlink="http://www.w3.org/1999/xlink" xlink:type="simple"><person-group><name name-style="western"><surname>Robinson</surname><given-names>H</given-names></name></person-group> (<year>1964</year>) <article-title>A synopsis of the <tp:taxon-name><tp:taxon-name-part taxon-name-part-type="family">Dolichopodidae</tp:taxon-name-part></tp:taxon-name> (<tp:taxon-name><tp:taxon-name-part taxon-name-part-type="order">Diptera</tp:taxon-name-part></tp:taxon-name>) of the southeastern United States and adjacent regions.</article-title><source>Miscellaneous Publications of the Entomological Society of America</source><volume>4</volume>: <fpage>103</fpage>–<lpage>192</lpage>.</mixed-citation></ref><ref id="B21"><mixed-citation xmlns:xlink="http://www.w3.org/1999/xlink" xlink:type="simple"><person-group><name name-style="western"><surname>Dyte</surname><given-names>CE</given-names></name></person-group> (<year>1967</year>) <article-title>The genus <italic><tp:taxon-name><tp:taxon-name-part taxon-name-part-type="genus">Liancalus</tp:taxon-name-part></tp:taxon-name></italic> Loew (<tp:taxon-name><tp:taxon-name-part taxon-name-part-type="order">Diptera</tp:taxon-name-part></tp:taxon-name>: <tp:taxon-name><tp:taxon-name-part taxon-name-part-type="family">Dolichopodidae</tp:taxon-name-part></tp:taxon-name>) in the Ethiopian Region.</article-title><source>Proceedings of the Royal Entomological Society of London (B)</source><volume>36</volume>: <fpage>123</fpage>–<lpage>127</lpage>.</mixed-citation></ref><ref id="B13"><mixed-citation xmlns:xlink="http://www.w3.org/1999/xlink" xlink:type="simple"><person-group><name name-style="western"><surname>Cole</surname><given-names>FR</given-names></name><name name-style="western"><surname>Schlinger</surname><given-names>EI</given-names></name></person-group> (<year>1969</year>) <source>The Flies of Western North America</source>. <publisher-name>University of California Press</publisher-name>, <publisher-loc>Berkeley</publisher-loc>, <size units="page">693 pp</size>.</mixed-citation></ref><ref id="B52"><mixed-citation xmlns:xlink="http://www.w3.org/1999/xlink" xlink:type="simple"><person-group><name name-style="western"><surname>Robinson</surname><given-names>H</given-names></name></person-group> (<year>1970a</year>) <article-title>The subfamilies of the family <tp:taxon-name><tp:taxon-name-part taxon-name-part-type="family">Dolichopodidae</tp:taxon-name-part></tp:taxon-name> in North and South America (<tp:taxon-name><tp:taxon-name-part taxon-name-part-type="order">Diptera</tp:taxon-name-part></tp:taxon-name>).</article-title><source>Papéis Avulsos do Departamento de Zoologia (São Paulo)</source><volume>23</volume>(<issue>6</issue>): <fpage>53</fpage>–<lpage>62</lpage>.</mixed-citation></ref><ref id="B53"><mixed-citation xmlns:xlink="http://www.w3.org/1999/xlink" xlink:type="simple"><person-group><name name-style="western"><surname>Robinson</surname><given-names>H</given-names></name></person-group> (<year>1970b</year>) <chapter-title>40 Family <tp:taxon-name><tp:taxon-name-part taxon-name-part-type="family">Dolichopodidae</tp:taxon-name-part></tp:taxon-name>.</chapter-title> In: <person-group><name name-style="western"><surname>Papavero</surname><given-names>N</given-names></name></person-group> (<role>Ed.</role>) <source>A catalogue of the <tp:taxon-name><tp:taxon-name-part taxon-name-part-type="order">Diptera</tp:taxon-name-part></tp:taxon-name> of the Americas south of the United States</source> (<source>Volume 40</source>). <publisher-name>Universidade de São Paulo</publisher-name>, <publisher-loc>Museu de Zoologia</publisher-loc>, <size units="page">92 pp</size>.</mixed-citation></ref><ref id="B22"><mixed-citation xmlns:xlink="http://www.w3.org/1999/xlink" xlink:type="simple"><person-group><name name-style="western"><surname>Dyte</surname><given-names>CE</given-names></name></person-group> (<year>1975</year>) <article-title>Family <tp:taxon-name><tp:taxon-name-part taxon-name-part-type="family">Dolichopodidae</tp:taxon-name-part></tp:taxon-name>.</article-title> In: <person-group><name name-style="western"><surname>Delfinado</surname><given-names>MD</given-names></name><name name-style="western"><surname>Hardy</surname><given-names>DE</given-names></name></person-group> (<role>Eds</role>) <source>A catalog of the <tp:taxon-name><tp:taxon-name-part taxon-name-part-type="order">Diptera</tp:taxon-name-part></tp:taxon-name> of the Oriental Region (Volume II). Suborder <tp:taxon-name><tp:taxon-name-part taxon-name-part-type="suborder">Brachycera</tp:taxon-name-part></tp:taxon-name> through Division <tp:taxon-name><tp:taxon-name-part taxon-name-part-type="clade">Aschiza</tp:taxon-name-part></tp:taxon-name>, Suborder <tp:taxon-name><tp:taxon-name-part taxon-name-part-type="suborder">Cyclorrhapha</tp:taxon-name-part></tp:taxon-name></source>. <publisher-name>University of Hawaii Press</publisher-name>, <publisher-loc>Honolulu</publisher-loc>, <fpage>212</fpage>–<lpage>258</lpage>.</mixed-citation></ref><ref id="B20"><mixed-citation xmlns:xlink="http://www.w3.org/1999/xlink" xlink:type="simple"><person-group><name name-style="western"><surname>D’Assis Fonseca</surname><given-names>ECM</given-names></name></person-group> (<year>1978</year>) <article-title><tp:taxon-name><tp:taxon-name-part taxon-name-part-type="order">Diptera</tp:taxon-name-part></tp:taxon-name>. <tp:taxon-name><tp:taxon-name-part taxon-name-part-type="infraorder">Orthorrhapha</tp:taxon-name-part></tp:taxon-name>. <tp:taxon-name><tp:taxon-name-part taxon-name-part-type="suborder">Brachycera</tp:taxon-name-part></tp:taxon-name>. <tp:taxon-name><tp:taxon-name-part taxon-name-part-type="family">Dolichopodidae</tp:taxon-name-part></tp:taxon-name>.</article-title><source>Handbooks for the Identification of British Insects</source><volume>9</volume>(<issue>5</issue>): <fpage>1</fpage>–<lpage>90</lpage>.</mixed-citation></ref><ref id="B40"><mixed-citation xmlns:xlink="http://www.w3.org/1999/xlink" xlink:type="simple"><person-group><name name-style="western"><surname>Negrobov</surname><given-names>OP</given-names></name></person-group> (<year>1978</year>) <source>Fliegen der Palaearktischen Region Supplement</source><volume>29</volume>(<issue>319</issue>), <fpage>387</fpage>–<lpage>418</lpage>.</mixed-citation></ref><ref id="B41"><mixed-citation xmlns:xlink="http://www.w3.org/1999/xlink" xlink:type="simple"><person-group><name name-style="western"><surname>Negrobov</surname><given-names>OP</given-names></name></person-group> (<year>1979</year>) <article-title>Species of the genus <italic><tp:taxon-name><tp:taxon-name-part taxon-name-part-type="genus">Liancalus</tp:taxon-name-part></tp:taxon-name></italic> (<tp:taxon-name><tp:taxon-name-part taxon-name-part-type="family">Dolichopodidae</tp:taxon-name-part></tp:taxon-name>, <tp:taxon-name><tp:taxon-name-part taxon-name-part-type="order">Diptera</tp:taxon-name-part></tp:taxon-name>) in South Korea and Taiwan.</article-title><source>Zoologicheskii Zhurnal</source><volume>58</volume>: <fpage>928</fpage>–<lpage>931</lpage>.</mixed-citation></ref><ref id="B54"><mixed-citation xmlns:xlink="http://www.w3.org/1999/xlink" xlink:type="simple"><person-group><name name-style="western"><surname>Robinson</surname><given-names>H</given-names></name><name name-style="western"><surname>Vockeroth</surname><given-names>JR</given-names></name></person-group> (<year>1981</year>) <chapter-title><tp:taxon-name><tp:taxon-name-part taxon-name-part-type="family">Dolichopodidae</tp:taxon-name-part></tp:taxon-name> [Chapter 48].</chapter-title> In: <person-group><name name-style="western"><surname>McAlpine</surname><given-names>JF</given-names></name><name name-style="western"><surname>Peterson</surname><given-names>BV</given-names></name><name name-style="western"><surname>Shewell</surname><given-names>GE</given-names></name><name name-style="western"><surname>Teskey</surname><given-names>HJ</given-names></name><name name-style="western"><surname>Vockeroth</surname><given-names>JR</given-names></name><name name-style="western"><surname>Wood</surname><given-names>DM</given-names></name></person-group> (<role>Eds</role>) <source>Manual of Nearctic <tp:taxon-name><tp:taxon-name-part taxon-name-part-type="order">Diptera</tp:taxon-name-part></tp:taxon-name></source>, <volume>Volume 1</volume>. <source>Agriculture Canada Monograph</source><volume>27</volume>: <fpage>625</fpage>–<lpage>639</lpage>.</mixed-citation></ref><ref id="B30"><mixed-citation xmlns:xlink="http://www.w3.org/1999/xlink" xlink:type="simple"><person-group><name name-style="western"><surname>Hurley</surname><given-names>RL</given-names></name></person-group> (<year>1985</year>) <article-title><tp:taxon-name><tp:taxon-name-part taxon-name-part-type="family">Dolichopodidae</tp:taxon-name-part></tp:taxon-name>: <tp:taxon-name><tp:taxon-name-part taxon-name-part-type="subfamily">Hydrophorinae</tp:taxon-name-part></tp:taxon-name>.</article-title> In: <person-group><name name-style="western"><surname>Griffiths</surname><given-names>GCD</given-names></name></person-group> (<role>Ed.</role>) <source>Flies of the Nearctic Region (Volume VI) – Orthogenya (Part 6, Number 1)</source>. <publisher-name>E Schweizerbart</publisher-name>, <publisher-loc>Stuttgart</publisher-loc>, <fpage>1</fpage>–<lpage>112</lpage>.</mixed-citation></ref><ref id="B42"><mixed-citation xmlns:xlink="http://www.w3.org/1999/xlink" xlink:type="simple"><person-group><name name-style="western"><surname>Negrobov</surname><given-names>OP</given-names></name><name name-style="western"><surname>Grootaert</surname><given-names>P</given-names></name><name name-style="western"><surname>Coulibaly</surname><given-names>B</given-names></name></person-group> (<year>1987</year>) <article-title>Description d’une espece nouvelle du genre <italic><tp:taxon-name><tp:taxon-name-part taxon-name-part-type="genus">Liancalus</tp:taxon-name-part></tp:taxon-name></italic> Loew, 1857 (<tp:taxon-name><tp:taxon-name-part taxon-name-part-type="order">Diptera</tp:taxon-name-part></tp:taxon-name>, <tp:taxon-name><tp:taxon-name-part taxon-name-part-type="family">Dolichopodidae</tp:taxon-name-part></tp:taxon-name>) du Zaire.</article-title><source>Bulletin de l’Institut Royal des Sciences Naturelles de Belgique Entomologie</source><volume>57</volume>: <fpage>157</fpage>–<lpage>159</lpage>.</mixed-citation></ref><ref id="B43"><mixed-citation xmlns:xlink="http://www.w3.org/1999/xlink" xlink:type="simple"><person-group><name name-style="western"><surname>Negrobov</surname><given-names>OP</given-names></name></person-group> (<year>1991</year>) <article-title>Family <tp:taxon-name><tp:taxon-name-part taxon-name-part-type="family">Dolichopodidae</tp:taxon-name-part></tp:taxon-name>.</article-title> In: <person-group><name name-style="western"><surname>Soos</surname><given-names>A</given-names></name><name name-style="western"><surname>Papp</surname><given-names>L</given-names></name></person-group> (<role>Eds</role>) <source>Catalogue of Palaearctic <tp:taxon-name><tp:taxon-name-part taxon-name-part-type="order">Diptera</tp:taxon-name-part></tp:taxon-name> (Vol. 7. <tp:taxon-name><tp:taxon-name-part taxon-name-part-type="family">Dolichopodidae</tp:taxon-name-part></tp:taxon-name> – <tp:taxon-name><tp:taxon-name-part taxon-name-part-type="family">Platypezidae</tp:taxon-name-part></tp:taxon-name>)</source>. <publisher-name>Elsevier</publisher-name>, <publisher-loc>Amsterdam</publisher-loc>, <fpage>11</fpage>–<lpage>139</lpage>.</mixed-citation></ref><ref id="B68"><mixed-citation xmlns:xlink="http://www.w3.org/1999/xlink" xlink:type="simple"><person-group><name name-style="western"><surname>Wei</surname><given-names>LM</given-names></name><name name-style="western"><surname>Liu</surname><given-names>G</given-names></name></person-group> (<year>1995</year>) <article-title>Studies on the family <tp:taxon-name><tp:taxon-name-part taxon-name-part-type="family">Dolichopodidae</tp:taxon-name-part></tp:taxon-name> in southwest China, a new species of <italic><tp:taxon-name><tp:taxon-name-part taxon-name-part-type="genus">Liancalus</tp:taxon-name-part></tp:taxon-name></italic> from Guizhou Province (<tp:taxon-name><tp:taxon-name-part taxon-name-part-type="order">Diptera</tp:taxon-name-part></tp:taxon-name>).</article-title><source>Journal of Guizhou Agricultural College</source><volume>14</volume>: <fpage>35</fpage>–<lpage>38</lpage>.</mixed-citation></ref><ref id="B69"><mixed-citation xmlns:xlink="http://www.w3.org/1999/xlink" xlink:type="simple"><person-group><name name-style="western"><surname>Yang</surname><given-names>D</given-names></name></person-group> (<year>1998</year>) <article-title>New and little known species of <tp:taxon-name><tp:taxon-name-part taxon-name-part-type="family">Dolichopodidae</tp:taxon-name-part></tp:taxon-name> from China (I).</article-title><source>Bulletin de l’Institut Royal des Sciences Naturelles de Belgique Entomologie</source><volume>68</volume>: <fpage>151</fpage>–<lpage>164</lpage>.</mixed-citation></ref><ref id="B38"><mixed-citation xmlns:xlink="http://www.w3.org/1999/xlink" xlink:type="simple"><person-group><name name-style="western"><surname>Masunaga</surname><given-names>K</given-names></name></person-group> (<year>2001</year>) <article-title>Redescription of <italic><tp:taxon-name><tp:taxon-name-part taxon-name-part-type="genus">Liancalus</tp:taxon-name-part> <tp:taxon-name-part taxon-name-part-type="species">zhenzhuristi</tp:taxon-name-part></tp:taxon-name></italic> Negrobov (<tp:taxon-name><tp:taxon-name-part taxon-name-part-type="order">Diptera</tp:taxon-name-part></tp:taxon-name>: <tp:taxon-name><tp:taxon-name-part taxon-name-part-type="family">Dolichopodidae</tp:taxon-name-part></tp:taxon-name>) from Japan, with descriptions of immature stages and biological notes.</article-title><source>Entomological Science</source><volume>4</volume>: <fpage>109</fpage>–<lpage>119</lpage>.</mixed-citation></ref><ref id="B49"><mixed-citation xmlns:xlink="http://www.w3.org/1999/xlink" xlink:type="simple"><person-group><name name-style="western"><surname>Pollet</surname><given-names>MA</given-names></name><name name-style="western"><surname>Brooks</surname><given-names>SE</given-names></name><name name-style="western"><surname>Cumming</surname><given-names>JM</given-names></name></person-group> (<year>2004</year>) <article-title>Catalog of the <tp:taxon-name><tp:taxon-name-part taxon-name-part-type="family">Dolichopodidae</tp:taxon-name-part></tp:taxon-name> (<tp:taxon-name><tp:taxon-name-part taxon-name-part-type="order">Diptera</tp:taxon-name-part></tp:taxon-name>) of America north of Mexico.</article-title><source>Bulletin of the American Museum of Natural History</source><volume>283</volume>: <fpage>1</fpage>–<lpage>114</lpage>. doi: <ext-link ext-link-type="doi" xlink:href="10.1206/0003-0090(2004)283&lt;0001:COTDDO&gt;2.0.CO;2" xlink:type="simple">10.1206/0003-0090(2004)283&lt;0001:COTDDO&gt;2.0.CO;2</ext-link></mixed-citation></ref><ref id="B70"><mixed-citation xmlns:xlink="http://www.w3.org/1999/xlink" xlink:type="simple"><person-group><name name-style="western"><surname>Yang</surname><given-names>D</given-names></name><name name-style="western"><surname>Zhu</surname><given-names>Y</given-names></name><name name-style="western"><surname>Wang</surname><given-names>M</given-names></name><name name-style="western"><surname>Zhang</surname><given-names>L</given-names></name></person-group> (<year>2006</year>) <source>World Catalog of <tp:taxon-name><tp:taxon-name-part taxon-name-part-type="family">Dolichopodidae</tp:taxon-name-part></tp:taxon-name> (<tp:taxon-name><tp:taxon-name-part taxon-name-part-type="class">Insecta</tp:taxon-name-part></tp:taxon-name>: <tp:taxon-name><tp:taxon-name-part taxon-name-part-type="order">Diptera</tp:taxon-name-part></tp:taxon-name>).</source><publisher-name>China Agricultural University Press</publisher-name>, <publisher-loc>Beijing</publisher-loc>, <size units="page">704 pp</size>.</mixed-citation></ref><ref id="B10"><mixed-citation xmlns:xlink="http://www.w3.org/1999/xlink" xlink:type="simple"><person-group><name name-style="western"><surname>Bickel</surname><given-names>DJ</given-names></name></person-group> (<year>2009</year>) <chapter-title>Family <tp:taxon-name><tp:taxon-name-part taxon-name-part-type="family">Dolichopodidae</tp:taxon-name-part></tp:taxon-name>.</chapter-title> In: <person-group><name name-style="western"><surname>Brown</surname><given-names>BV</given-names></name><etal> et al.</etal></person-group> (<role>Eds</role>) <source>Manual of Central American <tp:taxon-name><tp:taxon-name-part taxon-name-part-type="order">Diptera</tp:taxon-name-part></tp:taxon-name></source>. <volume>Volume 1</volume>. <publisher-name>NRC Press</publisher-name>, <publisher-loc>Ottawa</publisher-loc>, <fpage>671</fpage>–<lpage>694</lpage>.</mixed-citation></ref><ref id="B24"><mixed-citation xmlns:xlink="http://www.w3.org/1999/xlink" xlink:type="simple"><person-group><name name-style="western"><surname>Evenhuis</surname><given-names>NL</given-names></name><name name-style="western"><surname>Bickel</surname><given-names>DJ</given-names></name></person-group> (<year>2011</year>) <article-title>A new species of the endemic Hawaiian genus <italic><tp:taxon-name><tp:taxon-name-part taxon-name-part-type="genus">Paraliancalus</tp:taxon-name-part></tp:taxon-name></italic> Parent, with notes on the genus <italic><tp:taxon-name><tp:taxon-name-part taxon-name-part-type="genus">Liancalus</tp:taxon-name-part></tp:taxon-name></italic> Loew (<tp:taxon-name><tp:taxon-name-part taxon-name-part-type="order">Diptera</tp:taxon-name-part></tp:taxon-name>: <tp:taxon-name><tp:taxon-name-part taxon-name-part-type="family">Dolichopodidae</tp:taxon-name-part></tp:taxon-name>).</article-title><source>Bishop Museum Occasional Papers</source><volume>109</volume>: <fpage>3</fpage>–<lpage>13</lpage>.</mixed-citation></ref><ref id="B44"><mixed-citation xmlns:xlink="http://www.w3.org/1999/xlink" xlink:type="simple"><person-group><name name-style="western"><surname>O’Hara</surname><given-names>JE</given-names></name><name name-style="western"><surname>Cerretti</surname><given-names>P</given-names></name><name name-style="western"><surname>Pape</surname><given-names>T</given-names></name><name name-style="western"><surname>Evenhuis</surname><given-names>NL</given-names></name></person-group> (<year>2011</year>) <article-title>Nomenclatural studies toward a world list of <tp:taxon-name><tp:taxon-name-part taxon-name-part-type="order">Diptera</tp:taxon-name-part></tp:taxon-name> genus-group names. Part II: Camillo Rondani.</article-title><source>Zootaxa</source><volume>3141</volume>: <fpage>1</fpage>–<lpage>268</lpage>.</mixed-citation></ref><ref id="B71"><mixed-citation xmlns:xlink="http://www.w3.org/1999/xlink" xlink:type="simple"><person-group><name name-style="western"><surname>Yang</surname><given-names>D</given-names></name><name name-style="western"><surname>Zhang</surname><given-names>L</given-names></name><name name-style="western"><surname>Wang</surname><given-names>M</given-names></name><name name-style="western"><surname>Zhu</surname><given-names>Y</given-names></name></person-group> (<year>2011</year>) <chapter-title><tp:taxon-name><tp:taxon-name-part taxon-name-part-type="order">Diptera</tp:taxon-name-part></tp:taxon-name>, <tp:taxon-name><tp:taxon-name-part taxon-name-part-type="family">Dolichopodidae</tp:taxon-name-part></tp:taxon-name>.</chapter-title> In: <source>Fauna Sinica, <tp:taxon-name><tp:taxon-name-part taxon-name-part-type="class">Insecta</tp:taxon-name-part></tp:taxon-name></source>, <volume>Vol. 53</volume>. <publisher-name>Science Press</publisher-name>, <publisher-loc>Beijing</publisher-loc>, <size units="page">1912 pp</size>.</mixed-citation></ref><ref id="B33"><mixed-citation xmlns:xlink="http://www.w3.org/1999/xlink" xlink:type="simple"><person-group><name name-style="western"><surname>Kahanpää</surname><given-names>J</given-names></name></person-group> (<year>2014</year>) <article-title>Checklist of the <tp:taxon-name><tp:taxon-name-part taxon-name-part-type="superfamily">Empidoidea</tp:taxon-name-part></tp:taxon-name> of Finland (<tp:taxon-name><tp:taxon-name-part taxon-name-part-type="class">Insecta</tp:taxon-name-part></tp:taxon-name>, <tp:taxon-name><tp:taxon-name-part taxon-name-part-type="order">Diptera</tp:taxon-name-part></tp:taxon-name>).</article-title><source>Zookeys</source><volume>441</volume>: <fpage>183</fpage>–<lpage>207</lpage>. doi: <ext-link ext-link-type="doi" xlink:href="10.3897/zookeys.441.7154" xlink:type="simple">10.3897/zookeys.441.7154</ext-link></mixed-citation></ref><ref id="B60"><mixed-citation xmlns:xlink="http://www.w3.org/1999/xlink" xlink:type="simple"><person-group><name name-style="western"><surname>Runyon</surname><given-names>JB</given-names></name><name name-style="western"><surname>Ivie</surname><given-names>MA</given-names></name><name name-style="western"><surname>Evenhuis</surname><given-names>NL</given-names></name></person-group> (<year>submitted</year>) <article-title>Case 3681. <italic><tp:taxon-name><tp:taxon-name-part taxon-name-part-type="genus">Liancalus</tp:taxon-name-part></tp:taxon-name></italic> Loew, 1857 and <italic><tp:taxon-name><tp:taxon-name-part taxon-name-part-type="genus">Scellus</tp:taxon-name-part></tp:taxon-name></italic> Loew, 1857 (<tp:taxon-name><tp:taxon-name-part taxon-name-part-type="class">Insecta</tp:taxon-name-part></tp:taxon-name>, <tp:taxon-name><tp:taxon-name-part taxon-name-part-type="order">Diptera</tp:taxon-name-part></tp:taxon-name>, <tp:taxon-name><tp:taxon-name-part taxon-name-part-type="family">Dolichopodidae</tp:taxon-name-part></tp:taxon-name>): proposed conservation of the names by designation of <italic><tp:taxon-name><tp:taxon-name-part taxon-name-part-type="genus">Dolichopus</tp:taxon-name-part> <tp:taxon-name-part taxon-name-part-type="species">regius</tp:taxon-name-part></tp:taxon-name></italic> Fabricius, 1805 as type species for <italic><tp:taxon-name><tp:taxon-name-part taxon-name-part-type="genus">Anoplomerus</tp:taxon-name-part></tp:taxon-name></italic> Rondani, 1856.</article-title><source>Bulletin of Zoological Nomenclature</source>.</mixed-citation></ref><ref id="B64"><mixed-citation xmlns:xlink="http://www.w3.org/1999/xlink" xlink:type="simple"><person-group><name name-style="western"><surname>Vaillant</surname><given-names>F</given-names></name></person-group> (<year>1948</year>) <article-title>Les premier stades de <italic><tp:taxon-name><tp:taxon-name-part taxon-name-part-type="genus">Liancalus</tp:taxon-name-part> <tp:taxon-name-part taxon-name-part-type="species">virens</tp:taxon-name-part></tp:taxon-name></italic> Scop. (<tp:taxon-name><tp:taxon-name-part taxon-name-part-type="family">Dolichopodidae</tp:taxon-name-part></tp:taxon-name>).</article-title><source>Bulletin de la Société zoologique de France</source><volume>73</volume>: <fpage>118</fpage>–<lpage>130</lpage>.</mixed-citation></ref><ref id="B15"><mixed-citation xmlns:xlink="http://www.w3.org/1999/xlink" xlink:type="simple"><person-group><name name-style="western"><surname>Corpus</surname><given-names>LD</given-names></name></person-group> (<year>1986</year>) <article-title>Immature stages of <italic><tp:taxon-name><tp:taxon-name-part taxon-name-part-type="genus">Liancalus</tp:taxon-name-part> <tp:taxon-name-part taxon-name-part-type="species">similis</tp:taxon-name-part></tp:taxon-name></italic> (<tp:taxon-name><tp:taxon-name-part taxon-name-part-type="order">Diptera</tp:taxon-name-part></tp:taxon-name>: <tp:taxon-name><tp:taxon-name-part taxon-name-part-type="family">Dolichopodidae</tp:taxon-name-part></tp:taxon-name>).</article-title><source>Journal of the Kansas Entomological Society</source><volume>59</volume>: <fpage>635</fpage>–<lpage>640</lpage>.</mixed-citation></ref></ref-list></tp:taxon-treatment>
