# Supplementary material for: A revision of the Nearctic species of Liancalus Loew (Diptera, Dolichopodidae)
Source: Zookeys. 2015 Feb 23;(483):97–147. doi: 10.3897/zookeys.483.9222 (PMC4351449; doi:10.3897/zookeys.483.9222)
Supplement: XML Treatment for Liancalus genualis [file zookeys.483.9222-treatment2.xml]

<!DOCTYPE tp:taxon-treatment
  PUBLIC "-//TaxonX//DTD Taxonomic Treatment Publishing DTD v0 20100105//EN" "tax-treatment-NSO.dtd">
<tp:taxon-treatment xmlns:tp="http://www.plazi.org/taxpub"><tp:treatment-meta><kwd-group><label>Taxon classification</label><kwd><named-content content-type="kingdom">Animalia</named-content></kwd><kwd><named-content content-type="order">Diptera</named-content></kwd><kwd><named-content content-type="family">Dolichopodidae</named-content></kwd></kwd-group><mixed-citation publication-type="journal"><person-group><name><surname>Runyon</surname><given-names>Justin B.</given-names></name><name><surname>Hurley</surname><given-names>Richard L.</given-names></name></person-group><article-title>A revision of the Nearctic species of <italic><tp:taxon-name><tp:taxon-name-part taxon-name-part-type="genus">Liancalus</tp:taxon-name-part></tp:taxon-name></italic> Loew (<tp:taxon-name><tp:taxon-name-part taxon-name-part-type="order">Diptera</tp:taxon-name-part></tp:taxon-name>, <tp:taxon-name><tp:taxon-name-part taxon-name-part-type="family">Dolichopodidae</tp:taxon-name-part></tp:taxon-name>)</article-title><source>Zookeys</source><day>23</day><month>2</month><year>2015</year><volume>2015</volume><issue>483</issue><fpage>97</fpage><lpage>147</lpage><pub-id pub-id-type="doi">10.3897/zookeys.483.9222</pub-id></mixed-citation></tp:treatment-meta><tp:nomenclature><tp:taxon-name>
                        <tp:taxon-name-part taxon-name-part-type="genus">Liancalus</tp:taxon-name-part>
                        <tp:taxon-name-part taxon-name-part-type="species">genualis</tp:taxon-name-part>
                    </tp:taxon-name><tp:taxon-authority>Loew, 1861</tp:taxon-authority><xref ref-type="fig" rid="F2">Figs 2A</xref><xref ref-type="fig" rid="F3">, 3C</xref><xref ref-type="fig" rid="F5">, 5A</xref><xref ref-type="fig" rid="F10">, 10A</xref><xref ref-type="fig" rid="F13">, 13</xref><xref ref-type="fig" rid="F16">, 16B</xref></tp:nomenclature><tp:treatment-sec sec-type="Diagnosis"><title>Diagnosis.</title><p>Males and females are distinguished by the absence of acrostichal setae and having only 1 presutural intra-alar seta. Males are further distinguished by having tarsus I with tarsomere 2 very short (Fig. <xref ref-type="fig" rid="F3">3C</xref>), cerci long (Fig. <xref ref-type="fig" rid="F2">2A</xref>), and wing as in Fig. <xref ref-type="fig" rid="F5">5A</xref>. This species is most similar to <italic><tp:taxon-name><tp:taxon-name-part taxon-name-part-type="genus">Liancalus</tp:taxon-name-part> <tp:taxon-name-part taxon-name-part-type="species">sonorus</tp:taxon-name-part></tp:taxon-name></italic> sp. n. but easily separated by the number of intra-alar seta (<italic><tp:taxon-name><tp:taxon-name-part taxon-name-part-type="genus">Liancalus</tp:taxon-name-part> <tp:taxon-name-part taxon-name-part-type="species">sonorus</tp:taxon-name-part></tp:taxon-name></italic> have 2), the male wings (Fig. <xref ref-type="fig" rid="F5">5A–B</xref>), and distribution (Fig. <xref ref-type="fig" rid="F13">13</xref>).</p><fig id="F13" position="float" orientation="portrait"><label>Figure 13.</label><caption><p>Known distributions of <italic><tp:taxon-name><tp:taxon-name-part taxon-name-part-type="genus">Liancalus</tp:taxon-name-part> <tp:taxon-name-part taxon-name-part-type="species">pterodactyl</tp:taxon-name-part></tp:taxon-name></italic>  sp. n., <italic><tp:taxon-name><tp:taxon-name-part taxon-name-part-type="genus">Liancalus</tp:taxon-name-part> <tp:taxon-name-part taxon-name-part-type="species">sonorus</tp:taxon-name-part></tp:taxon-name></italic>  sp. n., and <italic><tp:taxon-name><tp:taxon-name-part taxon-name-part-type="genus">Liancalus</tp:taxon-name-part> <tp:taxon-name-part taxon-name-part-type="species">genualis</tp:taxon-name-part></tp:taxon-name></italic> Loew.</p></caption><graphic xmlns:xlink="http://www.w3.org/1999/xlink" xlink:href="zookeys-483-097-g013.jpg" position="float" orientation="portrait" xlink:type="simple" id="oo_38707.jpg"/></fig></tp:treatment-sec><tp:treatment-sec sec-type="Redescription"><title>Redescription.</title><p><bold>Male.</bold> Body length 7.0–9.0 mm, wing length 6.5–7.5 mm. <bold>Head:</bold> Face narrowed below antenna, slightly widening toward palpus, green or blue with silver-gray pollen that is most dense along eyes and below frontoclypeal suture. Ommatidia near face slightly larger than remaining ommatidia. Vertex covered with silver pollen that is sparse medially revealing metallic green or blue ground color. Vertical setae on very small elevation; ocellar tubercle prominent with 2 large setae (slightly larger than vertical setae); with 2 postocellar setae which are two-thirds length ocellar setae; postocular setae approximately one-third size of vertical setae with about dorsal one-half black (approximately 12 black setae), ventral half (approximately 15 setae) white and more slender and slightly longer than black postocular setae. Ventral postcranial hairs (beard) rather sparse, wholly white. Palpus black, covered with moderately dense silver pollen and long, dense, dark brown to black setae on basal half. Antenna black, first flagellomere about as long as wide, broadly pointed apically, arista inserted near midpoint of dorsal edge.</p><p><bold>Thorax:</bold> Scutum green to green-blue with moderately dense silver-gray pollen, with large red-bronze stripes between dorsocentral setae, and along intra-alar setae; medial stripe metallic pink; posterior slope of scutum bronze with lateral blue-green spots; scutellum bronze, with sparse silver pollen; notopleuron and postpronotum covered with silver pollen, often with some blue-green reflections; scutum with acrostichal setae absent (sometimes with a few small hairs on anterior slope of scutum); 6 dorsocentral setae, 2 notopleural setae, 1–2 strong, black postpronotal setae (often a few smaller white hairs), 1 presutural intra-alar seta (the posterior-most seta near transverse suture missing but with remnant dark spot where this seta inserted in other <italic><tp:taxon-name><tp:taxon-name-part taxon-name-part-type="genus">Liancalus</tp:taxon-name-part></tp:taxon-name></italic> – similar to small darkened area surrounding insertion of other setae on dorsum), 1 presutural seta, 2 postsutural supra-alar setae, and 1 postalar seta per side; scutellum with 6 large marginal setae (3 per side), no additional hairs; proepisternum with 1 dorsal and 1 ventral tuft of white hairs. Pleura metallic bronze-green, covered with dense silver-gray pollen, without setae or hairs.</p><p><bold>Legs:</bold> Legs concolorous with pleura, but with distinctly less silver-gray pollen, femoral ‘knees’ orange (Fig. <xref ref-type="fig" rid="F2">2A</xref>). Coxa I uniformly covered with white hairs on anterior surface (length of hairs subequal to width of coxa I), with a few black, slender setae at apex. Coxa II with a few white hairs anteriorly, a few white setae near apex, and a black <italic>ad</italic> seta just beyond 1/2. Coxa III with a few short, white hairs on anterior surface and a black dorsal seta near 1/2. Femur I with sparse, short, white hairs <italic>av</italic> to <italic>pv</italic> on basal half (length &lt; half width of femur). Femur II with row of short (≤ width of femur) posterior to <italic>pv</italic> setae on distal half, those near to just beyond middle of femur white, longest and becoming black and shorter apically. Femur III with some white hairs (length ≤ width of femur) on dorsal and posterior surface at base. Tarsus I(1) long, as long as remaining tarsomeres combined (Fig. <xref ref-type="fig" rid="F3">3C</xref>). Tarsus I(2) very short, about as long as wide, with ventral row of setae/setulae (Fig. <xref ref-type="fig" rid="F3">3C</xref>). Ratios of tibia:tarsomeres for leg I: 18-9-1-4-3-2; for leg II: 28-25-11-4-2-2; for leg III: 35-18-19-5-2-2.</p><p><bold>Wing</bold> (Fig. <xref ref-type="fig" rid="F5">5A</xref>): Hyaline, with a longitudinal spurious vein between R<sub>4+5</sub> and M<sub>1</sub> that is arched on apical third of wing and terminates near midpoint of a circular, translucent, apical spot that is white in certain lights; this spot enclosed within a brown, apical cloud that extends anteriorly along costa to R<sub>1</sub>; some light clouding also evident narrowly along R<sub>4+5</sub> on apical one-quarter of wing. Wing margin excavated posterior to M<sub>1</sub>; with short, broad lobe between M<sub>1</sub> and CuA<sub>1</sub>. Calypter yellow with a fan of long, pale yellow setae at apex. Halter pale yellow.</p><p><bold>Abdomen:</bold> Cylindrical, elongate, rather blunt at apex (Fig. <xref ref-type="fig" rid="F2">2A</xref>); T1 metallic green with dense silver pollen laterally becoming less dense dorsally, with bronze along posterior edge and occasionally with a diffuse bronze stripe dorsally. T2-T4 blue-green with dense silver pollen on basal one-half to two-thirds, with apical one-third to one-half bronze. T5 dark bronze with metallic green reflections and sparse silver pollen. T6 dark bronze with blue-green reflections and with dense silver pollen. T1-T3 with yellowish hair laterally, longest on T1 and T2, without black hairs or setae. Sternites bronze with dense silver-gray pollen. S1 bare except for lateral small tuft of yellow hairs at extreme base. S2 and S3 with sparse yellow hairs. S4 mostly bare. Hypopygium (Fig. <xref ref-type="fig" rid="F10">10A</xref>): cercus very long, slender, cylindrical, with long pale yellow dorsal and ventral setae (Fig. <xref ref-type="fig" rid="F2">2A</xref>).</p><p><bold>Female.</bold> Body length 6.0–7.5 mm, wing length 6.0–7.0 mm. Similar to male except for face wider, dark violet-green covered with moderate to dense brown pollen; palpus black with silver pollen apically, dense golden-brown pollen basally, and black setae. Femur II posteriorly to <italic>pv</italic> with row of short (&lt; half width of femur) hairs on apical half, those near middle white and becoming black apically. Wing (Fig. <xref ref-type="fig" rid="F16">16B</xref>) hyaline, with three diffuse brown clouds: largest one in cells r<sub>4+5</sub> and bm+dm and crossing M<sub>1</sub> near midpoint of wing, one on M<sub>1</sub> beyond crossvein dm-cu, and smallest one on R<sub>4+5</sub> at apex of wing.</p></tp:treatment-sec><tp:treatment-sec sec-type="Remarks"><title>Remarks.</title><p>Loew reported types from "Middle States"; a hand-written label on one of the paralectotypes collected by Loew appears to be "KY". Adults of this species have been frequently found in caves, e.g., in Arkansas (<xref ref-type="bibr" rid="B5">Barnes et al. 2009</xref>), Indiana (<xref ref-type="bibr" rid="B4">Banta 1907</xref>), Georgia (<xref ref-type="bibr" rid="B50">Reeves et al. 2000</xref>), Kentucky and Minnesota (see material examined).</p></tp:treatment-sec><tp:treatment-sec sec-type="Distribution"><title>Distribution.</title><p>This is the only species of <italic><tp:taxon-name><tp:taxon-name-part taxon-name-part-type="genus">Liancalus</tp:taxon-name-part></tp:taxon-name></italic> known to occur in eastern North America (Fig. <xref ref-type="fig" rid="F13">13</xref>).</p><!--PageBreak--></tp:treatment-sec><tp:treatment-sec sec-type="Type material examined"><title>Type material examined.</title><p><bold>LECTOTYPE</bold> (designated here to fix identity of the species) ♂, labelled: "Loew/ Coll."; "Type 12944" [red label]; "Jan.-Jul. 2007/ MCZ Image/ Database" [with image of a camera]; "MCZ-ENT/ 00012944" [with barcode]; "LECTOTYPE/ ♂ <tp:taxon-name><tp:taxon-name-part taxon-name-part-type="genus">Liancalus</tp:taxon-name-part></tp:taxon-name>/ <tp:taxon-name><tp:taxon-name-part taxon-name-part-type="species">genualis</tp:taxon-name-part></tp:taxon-name> Loew/ des. Runyon &amp; Hurley" [red label] (MCZ). <bold>PARALECTOTYPES:</bold> Same data as lectotype, but without MCZ Image Database label, MCZ-ENT 00302768 (1 ♂, MCZ). Same data as previous, MCZ-ENT 00302769 (1 ♀, MCZ). Same data as previous, MCZ-ENT 00302770 (1 ♀, MCZ). Same data as previous, "KY" [?]; "<tp:taxon-name><tp:taxon-name-part taxon-name-part-type="genus">Liancalus</tp:taxon-name-part> <tp:taxon-name-part taxon-name-part-type="species">genualis</tp:taxon-name-part></tp:taxon-name>" [hand-written]; MCZ-ENT 00302767 (1 ♂, MCZ).</p></tp:treatment-sec><tp:treatment-sec sec-type="Additional material examined"><title>Additional material examined.</title><p><bold>CANADA.</bold> <bold>New Brunswick:</bold> St. Andrews, littoral rocks, 19.v.1978, S.A. Marshall (1 ♀, CNC). <bold>Nova Scotia:</bold> Truro, 5.vii.1913, R. Matheson (1 ♀, CUIC). <bold>Ontario:</bold> Ottawa, 1.viii.1926, C.H. Curran (1 ♀, CNC), Ottawa, 12.viii.1924, F.P. Ide (1 ♀, CNC), Ottawa, 22-30.ix.1956, JRV (5 ♂, 19 ♀, CNC), same as previous, at seepage on limestone cliff, 1-7.viii.1987, JRV (18 ♂, 7 ♀, CNC), same as previous, 2.viii.1988 (6 ♂, 6 ♀, CNC), same as previous, 15-21.vii.1956 (7 ♀, CNC), same as previous, 15-16.viii.1956 (1 ♂, 2 ♀, CNC), Niagara Falls, 6.viii.1929, ALM (1 ♀, USNM), Owen Sound, 18.viii.1976, J.M. Cumming (1 ♂, DEBU), Elora, 15.v.1977, K. Barber (2 ♀, DEBU, Inglis Falls, seepage spring, 11.vii.1985, B. Sinclair (1 ♀, DEBU), same as previous, madicolous zone, 25.vii.1985 (1 ♀, DEBU), Algonquin Park, 10.viii.1940, J.S. Rogers (1 ♂, UMMZ). <bold>Quebec:</bold> Gatineau Pk., Luskville Falls, 14.vii.1972, F. Brodo (2 ♂, CNC), Duncan L, nr. <!--PageBreak-->Rupert, 1.viii.1969, J.F. McAlpine (1 ♂, 1 ♀, CNC), Gaspe Bay, 18.vii.1931, JMA (2 ♀, USNM), Gatineau Pk., Lusk Falls, 26.vi.1991, JRV (1 ♂, 1 ♀, CNC), Wakefield, 1.viii.1959, JRV (1 ♀, CNC), Lac Mondor, Ste. Flore, 6.v.1951, E.G. Munroe (1 ♀, CNC), Meach L, Old Chelsea, 16.iv.1973, D.M. Wood (2 ♀, CNC), Old Chelsea, 20.ix.1955, JRV (1 ♀, CNC), same as previous, 9.x.1955 (1 ♀, CNC), same as previous, 16.v.1958 (1 ♀, CNC), Gaspe, 24.viii.1937, C.P. Alexander (1 ♂, EMUS), Kingsmere, 16.v.1958, J.G. Chillcott (1 ♀, CNC), Vinton, 5-12.vi.1900 (2 ♂, OSU), Kazubazua, 16.viii.1927, F.P. Ide (1 ♀, CNC). <bold>USA.</bold> <bold>Arkansas:</bold> Springdale, viii.1933 (1 ♀, MCZ); Logan Co., Magazine Mt, Ozark For., 2800', 11.vi.1948, S.S. Roback (10 ♂, 11 ♀, INHS); Marion Co., Buffalo R, 670-800', 30.vii.1974, G.W. Byers &amp; C.W. Young (7 ♂, 6 ♀, SEMC); Pope Co., Ozark Nat. For., Falling Water Falls, 22.v.1991, J.E. Swann (1 ♀, DEBU); Stone Co., Ozark Nat. For., Hwy 5, roadcut seepage, 21.v.1991, B.J. Sinclair (2 ♂, 2 ♀, CNC); Washington Co., Devil’s Den St. Park, 1400 ft, 27.v.1977, Byers, May &amp; Young (1 ♂, 1 ♀, SEMC); Yell Co., Mt. Nebo St. Pk., ex. Gum Sprg. Tr., 22.v.1991, B.J. Sinclair (1 ♂, CNC). <bold>Kentucky:</bold> Whitley Co., Cumberland Falls St. Pk., ex. roadcut seeps, 17-18.vi.1990, B.J. Sinclair (1 ♂, CNC). <bold>Georgia:</bold> Neels Gap, 5.vi.1946, P.W. Fattig (1 ♂, 1 ♀, USNM); Bartow Co., Yarborough Cave (Adairsville), ix.1998, W. Reeves (1 ♂, MTEC); Dade Co., Cloudland Canyon S.P., ex. limestone seep, 15.v.1986, B.J. Sinclair (1 ♂, 1 ♀, DEBU). <bold>Illinois:</bold> Giant City, 28.vii.1930, Knight &amp; Ross (4 ♂, 4 ♀, INHS); Jackson Co., Makanda, 26.vi.1909, sweeping (5 ♂, 2 ♀, EMUS, INHS), same as previous, 4.vi.1919 (2 ♀, INHS); Lake Co., Lake Forest, 12.v.1904, J.G.N. (1 ♂, 6 ♀, CUIC); Pope Co., Herod, 9.viii.1905 (7 ♂, 5 ♀, INHS). <bold>Indiana:</bold> Jefferson Co., Hanover, Crowe Ravine, 11.vi.1921, C.P. Alexander (1 ♂, USNM), Clifty Falls St. Pk., interior of old tunnel, 5.ix.1950, T.H. Hubbell (1 ♂, UMMZ); Marion Co., vic. Indianapolis, 1.viii.1943, FCH (9 ♂, 9 ♀, CMNH, CNC, EMUS, FSCA, MTEC), same as previous, 8.viii.1943 (2 ♂, 2 ♀, CAS, FSCA), same as previous, 22.viii.1943 (2 ♂, 2 ♀, CAS, MTEC), same as previous, 4.vi.1944 (8 ♂, 5 ♀,CAS, CNC, EMUS, FSCA, LACM, OSAC), same as previous, 11.vi.1944 (2 ♂, 2 ♀, CNC, INHS); Vigo Co., Terre Haute, 6.viii.1944, FCH (15 ♂, 15 ♀, CUIC, EMUS, FSCA, INHS, ISUI, MTEC, NYSM), Nr. Ft. Harrison, 11.vii.1943, FCH (4 ♂, 5 ♀, CMNH, EMUS, FSCA, MTEC). <bold>Maine:</bold> Acadia Nat. Pk., 3.viii.1972, FCH (2 ♂, 6 ♀, CAS, EMUS, FSCA); Waldo Co., Belfast, 2.viii.1972, FCH (1 ♂, MTEC). <bold>Michigan:</bold> Iron Co., T43N-R35W-Sec. 24, 27.vii.1971, DDW (4 ♂, 6 ♀, MSUC, USNM). <bold>Minnesota:</bold> Hennepin Co., Minneapolis, O.W. Oestlund (1 ♀, UMSP), Fort Snelling, in sandstone cave, 9.i.1935, D.G. Denning (2 ♀, UMSP); Lake Co., Encampment R, 6.viii.1939, R.H. Daggy (3 ♀, UMSP), 5.viii.1939, H.T. Peters (1 ♂, UMSP); Ramsey Co., 20.v.1936, D. Denning (1 ♀, UMSP). <bold>Mississippi:</bold> Lafayette Co., Spring 1943, F.M. Hull (2♂, 6 ♀, CNC). <bold>Missouri:</bold> Saint Louis, 6.vii.1972, FCH (4 ♂, 1 ♀, CAS, EMUS, FSCA); Carter Co., Big Spring Park, 16.vii.1953, G.W. Byers (3 ♂, UMMZ); Sainte Genevieve Co., vi.1951, W. Downes (2 ♀, MTEC). <bold>New Jersey:</bold> Bergen Co., Palisades, 4.vii.1920, J. Bequaert (3 ♂, 1 ♀, MCZ, WSU). <bold>New York:</bold> J. Brown’s Well, Fulton Ck, 13.viii.1905, N.Y.S. <!--PageBreak-->Coll. (1 ♂, 4 ♀, CUIC); Albany Co., Meadowdale, 2.viii.1904, N.Y.S. Coll., D.B. Young (2 ♂, 9 ♀, CNC, NYSM); Dutchess Co., Po’k’psie, N.Y.S. Coll., 17.vi.1904 (2 ♂, 6 ♀, NYSM); Erie Co., Spring Brook, 25.vi.1911, M.C. Van Duzee (3 ♀, CAS), S. Wales, 9.vii.1911, M.C. Van Duzee (1 ♀, CAS), Colden, 3.viii.1913, M.C. Van Duzee (1 ♂, 1 ♀, CAS, NYSM), same as previous, 2.viii.1914 (1 ♀, CAS), same as previous, 9.viii.1914 (1 ♀, CAS), same as previous, 9.vii.1922 (2 ♂, 2 ♀, CAS); Essex Co., Keene Valley, around and on wet cliff face, 1200', 20.vii.1962, JRV (1 ♂, 8 ♀, CNC), Keen Valley (Beede’s), 3.viii.1886, N.Y.S. Coll. (1 ♂, 8 ♀, NYSM, USNM), same as previous, 5.viii.1886 (1 ♀, NYSM), same as previous, 7.viii.1889 (1 ♂, 6 ♀, NYSM, USNM), same as previous, 12.viii.1889 (2 ♂, NYSM), same as previous, 16.vii.1890 (1 ♀, NYSM), same as previous, 12.viii.1890 (1 ♂, NYSM, USNM), Elizabethtown, 22.viii.1937 (6 ♂, 5 ♀, MTEC); Fulton Co., Gloversville, 19.vi.1910, Alexander (1 ♀, CUIC); Greene Co., Prattsville, 3.viii.1974, FCH (1 ♀, INHS); Hamilton Co., 6 mi. E Indian L, <named-content xmlns:xlink="http://www.w3.org/1999/xlink" content-type="dwc:verbatimCoordinates" xlink:type="simple">43°45'30", 74°10'14"</named-content>, 15.v.1977, 1820', T.L. McCabe (1 ♀, NYSM); Montgomery Co., Canajoharie, 8.vii.1934, H.K. Townes (2 ♀, AMNH); Niagara Co., Niagara Falls, 31.vii.1910, M.C. Van Duzee (6 ♂, 9 ♀, CAS, CNC, CUIC, OSU), same as previous, 4.viii.1912 (1 ♂, 1 ♀, CAS, OSU), same as previous, 6.x.1912 (1 ♂, CAS), same as previous, 19.v.1918 (2 ♀, CAS, NYSM), same as previous, 17.vii.1921 (2 ♂, 1 ♀, CAS); Tompkins Co., Ithaca, 5.viii.1947 (1 ♂, INHS), Ithaca, Buttermilk, 18.vii.1920 (2 ♂, 6 ♀, CUIC), Ludlowville, 4.vii.1965, L.L. Pechuman (1 ♀, CUIC), same as previous, 7.vii.1966 (1 ♀, CUIC), same as previous, 4.viii.1966 (1 ♂, CUIC), same as previous, 6.vii.1967 (1 ♀, CUIC), same as previous, 29.viii.1970 (1 ♀, CUIC), same as previous, 26-27.vi.1973 (2 ♀, CUIC), same as previous, 6-13.vii.1963 (3 ♀, CUIC, USNM), same as previous, waterfall, 13.vi.1979 (3 ♀, CUIC), Ithaca, 25.iii.1917, R.C. Shannon (2 ♀, USNM), Ithaca, 15.viii.1928, ALM (3 ♂, 2 ♀, USNM), Ithaca, 26.iii.1991 (2 ♀, USNM), Ithaca, 2.viii.1887, JMA (1 ♂, USNM), Ithaca, 26.iii.1891, JMA (3 ♀, USNM), Ithaca, 13.vii.1893, JMA (1 ♂, USNM), Ithaca, 24.vii.1894, JMA (1 ♂, USNM), Ithaca, vii.1901, JMA (2 ♂, 1 ♀, USNM), Ithaca, Sixmile Crk, 29.vii.1958, H.E. Evans (2 ♀, CUIC), same as previous, 9.viii.1961, J.L. Laffoon (2 ♂, 5 ♀, ISUI), Ithaca, Cornell U. campus, 2.iii.1972, G. &amp; K. Eickwort (1 ♀, CUIC), Taughanic, Ithaca, 21.iv.1917, Shannon (3 ♀, CUIC), Taughannock Falls, 21.iv.1917, S.H. Emerson (1 ♀, CUIC), same as previous, E.G. Anderson (2 ♀, UMSP), Ithaca, 31.iii.1917, S.H. Emerson (1 ♀, UMSP), Ithaca, Coy Glen, 9.viii.1961, J.L. Laffoon (1 ♂, 1 ♀, ISUI), Ithaca, 4.iv.1924, C.H. Curran (1 ♀, AMNH), Ithaca, 22-25.iii.1917, E.G. Anderson (9 ♀, UMSP), same as previous, 18.iv.1917 (3 ♀, CUIC, UMSP), Ithaca, 25.iii.1915, R.C. Shannon (2 ♀, CUIC), same as previous, 25.iii.1917 (9 ♀, CUIC); Tompkins Co., Ludlowville, 4.vii.1965, L.L. Pechuman (1 ♀, CUIC), same as previous, 7.vii.1966 (1 ♀, CUIC), same as previous, 4.viii.1966 (1 ♂, CUIC), same as previous, 6.vii.1967 (1 ♀, CUIC), same as previous, 29.viii.1970 (1 ♀, CUIC), same as previous, 26-27.vi.1973 (2 ♀, CUIC), same as previous, 6–13.vii.1963 (3 ♀, CUIC, USNM), same as previous, waterfall, 13.vi.1979 (3 ♀, CUIC), Ithaca, Buttermilk, 18.vii.1920 (2 ♂, 6 ♀, CUIC), Ithaca, Coy Glen, 9.<!--PageBreak-->viii.1961, J.L. Laffoon (1 ♂, 1 ♀, ISUI), Ithaca, Sixmile Crk, 29.vii.1958, H.E. Evans (2 ♀, CUIC), same as previous, 9.viii.1961, J.L. Laffoon (2 ♂, 5 ♀, ISUI), Ithaca, Cornell U. campus, 2.iii.1972, G. &amp; K. Eickwort (1 ♀, CUIC), Taughanic, Ithaca, 21.iv.1917, Shannon (3 ♀, CUIC), Taughannock Falls, 21.iv.1917, S.H. Emerson (1 ♀, CUIC), same as previous, E.G. Anderson (2 ♀, UMSP), Ithaca, 2.viii.1887, JMA (1 ♂, USNM), same as previous, 26.iii.1891 (3 ♀, USNM), same as previous, 13.vii.1893 (1 ♂, USNM), same as previous, 24.vii.1894 (1 ♂, USNM), same as previous, vii.1901 (2 ♂, 1 ♀, USNM), same as previous, 25.iii.1915, R.C. Shannon (2 ♀, CUIC), same as previous, 25.iii.1917 (11 ♀, CUIC), same as previous, 22-25.iii.1917, E.G. Anderson (9 ♀, UMSP), same as previous, 18.iv.1917 (3 ♀, CUIC, UMSP), same as previous, 31.iii.1917, S.H. Emerson (1 ♀, UMSP), same as previous, 4.iv.1924, C.H. Curran (1 ♀, AMNH), same as previous, 15.viii.1928, ALM (3 ♂, 2 ♀, USNM), same as previous, 5.viii.1947 (1 ♂, INHS), same as previous, 26.iii.1991 (2 ♀, USNM); Yates Co., Penn Yan, 30.vii.1972, FCH (1 ♂, 1 ♀, CAS). <bold>North Carolina:</bold> Mt. Pisgah, 4-5000 ft, 8.vii.1959, H.V. Weems Jr. (3♂, 5 ♀, FSCA); Haywood Co., Wagon Tree Gap, Blue Ridge Pkwy, 30.v.1965, J.G. Chillcott (1 ♂, 1 ♀, CNC), 19 mi. S Canton, 2.viii.1988, RLH (2 ♀, MTEC); Macon Co., Highlands, 17.vi.1957, JRV (1 ♀, CNC); Swain Co., GtSmokies NP, Clingmans Dome, 21.vi.1941, ALM (1 ♂, 2 ♀, USNM), Nantahala Gorge, 2000 ft, 27.viii.1930, N. Banks (1 ♀, MCZ); Transylvania Co., Near L Toxaway, 3000 ft, 28.viii.1930, Carpenter (1 ♀, MCZ), "Tennessee Ridge" Mts, Owen’s Gap, 4000 ft, 28.viii.1930, N. Banks (1 ♀, MCZ); Yancey Co., Black Mts, Mt Mitchell, 5000–6711 ft, ix.1930, N. Banks (1 ♂, MCZ). <bold>Pennsylvania:</bold> Allegheny Co., Carn. Mus., on window, 5.x.1903, H. Kahl (1 ♂, CMNH); Lycoming Co., 3 mi. S Ralston, 4.vi.1983, RLH (1 ♀, MTEC), 27.vii.1972, DDW (2 ♀, CAS); Mifflin Co., 0.4 mi. W Laurel Crk Rsvr, 1240 ft, 28.viii.2003, JBR (1 ♂, 1 ♀, MTEC); Philadelphia Co., West Park, Phila, 21.viii.1894, JMA (2 ♀, USNM), same as previous, C.W. Johnson (1 ♂, EMUS), same as previous, Philadelphia (3 ♀, MCZ). <bold>South Carolina:</bold> Pickens Co., Table Rock State Park, <named-content xmlns:xlink="http://www.w3.org/1999/xlink" content-type="dwc:verbatimCoordinates" xlink:type="simple">35°2'N, 82°32'W</named-content>, 1500', 6.vii.1958, J. Laffoon (6 ♂, 8 ♀, ISUI). <bold>Tennessee:</bold> Smoky Mts, 5800 ft, 6.vi.1939, C.P. Alexander (1 ♂, EMUS). <bold>Virginia:</bold> Botetourt Co., North Crk Area, 21.ix.1983, Kondratieff (1 ♂, 2 ♀, CSUC), near Arcadia, 21.ix.1983, S. Bullington (3 ♂, CSCA); Dickenson Co., Ramey Fork, 3 mi. N Clintwood, 1400 ft, 15.viii.2008, JBR (3 ♂, 1 ♀, MTEC), Pound R, <named-content xmlns:xlink="http://www.w3.org/1999/xlink" content-type="dwc:verbatimCoordinates" xlink:type="simple">N37°11.58', W82°26.63'</named-content>, 4.vi.2008, JBR (3 ♂, 2 ♀, MTEC), Mill Crk, 0.5 mi. NW Blowing Rock, 1900 ft, <named-content xmlns:xlink="http://www.w3.org/1999/xlink" content-type="dwc:verbatimCoordinates" xlink:type="simple">N37°1.929', W82°25.514'</named-content>, 16.vi.2008, JBR (1 ♂, MTEC); Grayson Co., Mt Rogers S slope, 13.vii.1969, J.B. Karren (1 ♀, EMUS); Montgomery Co., Cedar Run – RR tracks, 13.vii.1979, P. Firth (1 ♀, CSUC); Patrick Co., Pinnacles of Dan, 15.iv.1978, B. Kondratieff (1 ♀, CSUC). <bold>West Virginia:</bold> Boone Co., Hwy 3 at Lincoln Co. line, 3.viii.1992, RLH (1 ♂, MTEC); Braxton Co., 1.5 km NW Falls Mill, Little Kanawha R, seep, 14.xi.2003, D.R. Jones &amp; N.L. Smith (4 ♀, MTEC); Logan Co., 2 mi. SE Blair, 3.viii.1992, RLH (2 ♂, 1 ♀, MTEC); Nicholas Co., Gauley R, Summerville Dam, 1400 ft, 11.v.2004, JBR (1 ♂, 3 ♀, MTEC); Wyoming Co., under bridge over creek, 14.vii.1982, Kondratieff (1 ♂, CSUC).</p><!--PageBreak--></tp:treatment-sec><tp:treatment-sec><!--Section generated to contain objects referenced in tp:taxon-treatment.--><fig id="F2" position="float" orientation="portrait"><label>Figure 2.</label><caption><p>Lateral view (unless otherwise noted) of abdomens and postabdomens of males, <bold>A</bold> <italic><tp:taxon-name><tp:taxon-name-part taxon-name-part-type="genus">Liancalus</tp:taxon-name-part> <tp:taxon-name-part taxon-name-part-type="species">genualis</tp:taxon-name-part></tp:taxon-name></italic> Loew <bold>B</bold> <italic><tp:taxon-name><tp:taxon-name-part taxon-name-part-type="genus">Liancalus</tp:taxon-name-part> <tp:taxon-name-part taxon-name-part-type="species">sonorus</tp:taxon-name-part></tp:taxon-name></italic> sp. n. <bold>C</bold> <italic><tp:taxon-name><tp:taxon-name-part taxon-name-part-type="genus">Liancalus</tp:taxon-name-part> <tp:taxon-name-part taxon-name-part-type="species">limbatus</tp:taxon-name-part></tp:taxon-name></italic> Van Duzee (dorsolateral view) <bold>D</bold> <italic><tp:taxon-name><tp:taxon-name-part taxon-name-part-type="genus">Liancalus</tp:taxon-name-part> <tp:taxon-name-part taxon-name-part-type="species">pterodactyl</tp:taxon-name-part></tp:taxon-name></italic> sp. n. <bold>E</bold> <italic><tp:taxon-name><tp:taxon-name-part taxon-name-part-type="genus">Liancalus</tp:taxon-name-part> <tp:taxon-name-part taxon-name-part-type="species">similis</tp:taxon-name-part></tp:taxon-name></italic> Aldrich, and <bold>F</bold> <italic><tp:taxon-name><tp:taxon-name-part taxon-name-part-type="genus">Liancalus</tp:taxon-name-part> <tp:taxon-name-part taxon-name-part-type="species">querulus</tp:taxon-name-part></tp:taxon-name></italic> Osten Sacken. Scale bars = 1 mm. See Figure <xref ref-type="fig" rid="F8">8</xref> for <italic><tp:taxon-name><tp:taxon-name-part taxon-name-part-type="genus">Liancalus</tp:taxon-name-part> <tp:taxon-name-part taxon-name-part-type="species">hydrophilus</tp:taxon-name-part></tp:taxon-name></italic>.</p></caption><graphic xmlns:xlink="http://www.w3.org/1999/xlink" xlink:href="zookeys-483-097-g002.jpg" position="float" orientation="portrait" xlink:type="simple" id="oo_38696.jpg"/></fig><fig id="F8" position="float" orientation="portrait"><label>Figure 8.</label><caption><p>Habitus photograph of male <italic><tp:taxon-name><tp:taxon-name-part taxon-name-part-type="genus">Liancalus</tp:taxon-name-part> <tp:taxon-name-part taxon-name-part-type="species">hydrophilus</tp:taxon-name-part></tp:taxon-name></italic> Aldrich taken at a waterfall in Utah County, Utah, <named-content xmlns:xlink="http://www.w3.org/1999/xlink" content-type="dwc:verbatimCoordinates" xlink:type="simple">N39.95963°, W111.2678°</named-content>, on 13 September 2013. Note long cerci with nearly uniform row of long yellow setae. Photo taken by C. Riley Nelson.</p></caption><graphic xmlns:xlink="http://www.w3.org/1999/xlink" xlink:href="zookeys-483-097-g008.jpg" position="float" orientation="portrait" xlink:type="simple" id="oo_38702.jpg"/></fig><fig id="F3" position="float" orientation="portrait"><label>Figure 3.</label><caption><p>Front tarsi of males, <bold>A</bold> <italic><tp:taxon-name><tp:taxon-name-part taxon-name-part-type="genus">Liancalus</tp:taxon-name-part> <tp:taxon-name-part taxon-name-part-type="species">pterodactyl</tp:taxon-name-part></tp:taxon-name></italic>  sp. n., medial view <bold>B</bold> <italic><tp:taxon-name><tp:taxon-name-part taxon-name-part-type="genus">Liancalus</tp:taxon-name-part> <tp:taxon-name-part taxon-name-part-type="species">hydrophilus</tp:taxon-name-part></tp:taxon-name></italic> Aldrich, medial view <bold>C</bold> <italic><tp:taxon-name><tp:taxon-name-part taxon-name-part-type="genus">Liancalus</tp:taxon-name-part> <tp:taxon-name-part taxon-name-part-type="species">genualis</tp:taxon-name-part></tp:taxon-name></italic> Loew, medial view <bold>D</bold> <italic><tp:taxon-name><tp:taxon-name-part taxon-name-part-type="genus">Liancalus</tp:taxon-name-part> <tp:taxon-name-part taxon-name-part-type="species">limbatus</tp:taxon-name-part></tp:taxon-name></italic> Van Duzee, medial view <bold>E</bold> <italic><tp:taxon-name><tp:taxon-name-part taxon-name-part-type="genus">Liancalus</tp:taxon-name-part> <tp:taxon-name-part taxon-name-part-type="species">sonorus</tp:taxon-name-part></tp:taxon-name></italic>  sp. n., medial view <bold>F1</bold> <italic><tp:taxon-name><tp:taxon-name-part taxon-name-part-type="genus">Liancalus</tp:taxon-name-part> <tp:taxon-name-part taxon-name-part-type="species">querulus</tp:taxon-name-part></tp:taxon-name></italic> Osten Sacken, ventral view <bold>F2</bold> <italic><tp:taxon-name><tp:taxon-name-part taxon-name-part-type="genus">Liancalus</tp:taxon-name-part> <tp:taxon-name-part taxon-name-part-type="species">querulus</tp:taxon-name-part></tp:taxon-name></italic>, medial view <bold>G1</bold> <italic><tp:taxon-name><tp:taxon-name-part taxon-name-part-type="genus">Liancalus</tp:taxon-name-part> <tp:taxon-name-part taxon-name-part-type="species">similis</tp:taxon-name-part></tp:taxon-name></italic> Aldrich, ventral view <bold>G2</bold> <italic><tp:taxon-name><tp:taxon-name-part taxon-name-part-type="genus">Liancalus</tp:taxon-name-part> <tp:taxon-name-part taxon-name-part-type="species">similis</tp:taxon-name-part></tp:taxon-name></italic>, medial view. Scale bars = 0.5 mm. t<sub>1</sub> = tarsomere 1, t<sub>2</sub> = tarsomere 2.</p></caption><graphic xmlns:xlink="http://www.w3.org/1999/xlink" xlink:href="zookeys-483-097-g003.jpg" position="float" orientation="portrait" xlink:type="simple" id="oo_38697.jpg"/></fig><fig id="F5" position="float" orientation="portrait"><label>Figure 5.</label><caption><p>Wings of male <bold>A</bold> <italic><tp:taxon-name><tp:taxon-name-part taxon-name-part-type="genus">Liancalus</tp:taxon-name-part> <tp:taxon-name-part taxon-name-part-type="species">genualis</tp:taxon-name-part></tp:taxon-name></italic> Loew <bold>B</bold> <italic><tp:taxon-name><tp:taxon-name-part taxon-name-part-type="genus">Liancalus</tp:taxon-name-part> <tp:taxon-name-part taxon-name-part-type="species">sonorus</tp:taxon-name-part></tp:taxon-name></italic>  sp. n., and <bold>C</bold> <italic><tp:taxon-name><tp:taxon-name-part taxon-name-part-type="genus">Liancalus</tp:taxon-name-part> <tp:taxon-name-part taxon-name-part-type="species">limbatus</tp:taxon-name-part></tp:taxon-name></italic> Van Duzee. Scale bars = 1 mm.</p></caption><graphic xmlns:xlink="http://www.w3.org/1999/xlink" xlink:href="zookeys-483-097-g005.jpg" position="float" orientation="portrait" xlink:type="simple" id="oo_38699.jpg"/></fig><fig id="F10" position="float" orientation="portrait"><label>Figure 10.</label><caption><p><italic><tp:taxon-name><tp:taxon-name-part taxon-name-part-type="genus">Liancalus</tp:taxon-name-part></tp:taxon-name></italic> male terminalia, right lateral view of <bold>A</bold> <italic><tp:taxon-name><tp:taxon-name-part taxon-name-part-type="genus">Liancalus</tp:taxon-name-part> <tp:taxon-name-part taxon-name-part-type="species">genualis</tp:taxon-name-part></tp:taxon-name></italic> Loew <bold>B</bold> <italic><tp:taxon-name><tp:taxon-name-part taxon-name-part-type="genus">Liancalus</tp:taxon-name-part> <tp:taxon-name-part taxon-name-part-type="species">sonorus</tp:taxon-name-part></tp:taxon-name></italic>  sp. n., and <bold>C</bold> <italic><tp:taxon-name><tp:taxon-name-part taxon-name-part-type="genus">Liancalus</tp:taxon-name-part> <tp:taxon-name-part taxon-name-part-type="species">limbatus</tp:taxon-name-part></tp:taxon-name></italic> Van Duzee. ej apod = ejaculatory apodeme. Scale bar = 1 mm. Only base of cercus shown, see Fig. <xref ref-type="fig" rid="F2">2</xref> for photographs of entire cerci.</p></caption><graphic xmlns:xlink="http://www.w3.org/1999/xlink" xlink:href="zookeys-483-097-g010.jpg" position="float" orientation="portrait" xlink:type="simple" id="oo_38704.jpg"/></fig><fig id="F16" position="float" orientation="portrait"><label>Figure 16.</label><caption><p>Wings of female species of <italic><tp:taxon-name><tp:taxon-name-part taxon-name-part-type="genus">Liancalus</tp:taxon-name-part></tp:taxon-name></italic>, <bold>A</bold> <italic><tp:taxon-name><tp:taxon-name-part taxon-name-part-type="genus">Liancalus</tp:taxon-name-part> <tp:taxon-name-part taxon-name-part-type="species">pterodactyl</tp:taxon-name-part></tp:taxon-name></italic>  sp. n. <bold>B</bold> <italic><tp:taxon-name><tp:taxon-name-part taxon-name-part-type="genus">Liancalus</tp:taxon-name-part> <tp:taxon-name-part taxon-name-part-type="species">genualis</tp:taxon-name-part></tp:taxon-name></italic> Loew <bold>C</bold> <italic><tp:taxon-name><tp:taxon-name-part taxon-name-part-type="genus">Liancalus</tp:taxon-name-part> <tp:taxon-name-part taxon-name-part-type="species">hydrophilus</tp:taxon-name-part></tp:taxon-name></italic> Aldrich <bold>D</bold> <italic><tp:taxon-name><tp:taxon-name-part taxon-name-part-type="genus">Liancalus</tp:taxon-name-part> <tp:taxon-name-part taxon-name-part-type="species">limbatus</tp:taxon-name-part></tp:taxon-name></italic> Van Duzee <bold>E</bold> <italic><tp:taxon-name><tp:taxon-name-part taxon-name-part-type="genus">Liancalus</tp:taxon-name-part> <tp:taxon-name-part taxon-name-part-type="species">similis</tp:taxon-name-part></tp:taxon-name></italic> Aldrich <bold>F</bold> <italic><tp:taxon-name><tp:taxon-name-part taxon-name-part-type="genus">Liancalus</tp:taxon-name-part> <tp:taxon-name-part taxon-name-part-type="species">sonorus</tp:taxon-name-part></tp:taxon-name></italic>  sp. n. <bold>G</bold> <italic><tp:taxon-name><tp:taxon-name-part taxon-name-part-type="genus">Liancalus</tp:taxon-name-part> <tp:taxon-name-part taxon-name-part-type="species">querulus</tp:taxon-name-part></tp:taxon-name></italic> Osten Sacken. Wing cells bm+dm, r<sub>2+3</sub> and r<sub>4+5</sub> are labeled in (<bold>A</bold>); wing veins dm-cu and M<sub>1</sub> are labeled in (<bold>B</bold>).</p></caption><graphic xmlns:xlink="http://www.w3.org/1999/xlink" xlink:href="zookeys-483-097-g016.jpg" position="float" orientation="portrait" xlink:type="simple" id="oo_38710.jpg"/></fig></tp:treatment-sec><ref-list><ref id="B5"><mixed-citation xmlns:xlink="http://www.w3.org/1999/xlink" xlink:type="simple"><person-group><name name-style="western"><surname>Barnes</surname><given-names>JK</given-names></name><name name-style="western"><surname>Slay</surname><given-names>ME</given-names></name><name name-style="western"><surname>Taylor</surname><given-names>SJ</given-names></name></person-group> (<year>2009</year>) <article-title>Adult <tp:taxon-name><tp:taxon-name-part taxon-name-part-type="order">Diptera</tp:taxon-name-part></tp:taxon-name> from Ozark Caves.</article-title><source>Proceedings of the Entomological Society of Washington</source><volume>111</volume>: <fpage>335</fpage>–<lpage>353</lpage>. doi: <ext-link ext-link-type="doi" xlink:href="10.4289/0013-8797-111.2.335" xlink:type="simple">10.4289/0013-8797-111.2.335</ext-link></mixed-citation></ref><ref id="B4"><mixed-citation xmlns:xlink="http://www.w3.org/1999/xlink" xlink:type="simple"><person-group><name name-style="western"><surname>Banta</surname><given-names>AM</given-names></name></person-group> (<year>1907</year>) <article-title>The Fauna of Mayfield’s Cave.</article-title><source>Carnegie Institution of Washington</source><volume>67</volume>: <fpage>1</fpage>–<lpage>114</lpage>.</mixed-citation></ref><ref id="B50"><mixed-citation xmlns:xlink="http://www.w3.org/1999/xlink" xlink:type="simple"><person-group><name name-style="western"><surname>Reeves</surname><given-names>WK</given-names></name><name name-style="western"><surname>Jensen</surname><given-names>JB</given-names></name><name name-style="western"><surname>Ozier</surname><given-names>JC</given-names></name></person-group> (<year>2000</year>) <article-title>New faunal and fungal records from caves in Georgia, USA.</article-title><source>Journal of Cave and Karst Studies</source><volume>62</volume>: <fpage>169</fpage>–<lpage>179</lpage>.</mixed-citation></ref></ref-list></tp:taxon-treatment>
