# Supplementary material for: A revision of the Nearctic species of Liancalus Loew (Diptera, Dolichopodidae)
Source: Zookeys. 2015 Feb 23;(483):97–147. doi: 10.3897/zookeys.483.9222 (PMC4351449; doi:10.3897/zookeys.483.9222)
Supplement: XML Treatment for Liancalus hydrophilus [file zookeys.483.9222-treatment3.xml]

<!DOCTYPE tp:taxon-treatment
  PUBLIC "-//TaxonX//DTD Taxonomic Treatment Publishing DTD v0 20100105//EN" "tax-treatment-NSO.dtd">
<tp:taxon-treatment xmlns:tp="http://www.plazi.org/taxpub"><tp:treatment-meta><kwd-group><label>Taxon classification</label><kwd><named-content content-type="kingdom">Animalia</named-content></kwd><kwd><named-content content-type="order">Diptera</named-content></kwd><kwd><named-content content-type="family">Dolichopodidae</named-content></kwd></kwd-group><mixed-citation publication-type="journal"><person-group><name><surname>Runyon</surname><given-names>Justin B.</given-names></name><name><surname>Hurley</surname><given-names>Richard L.</given-names></name></person-group><article-title>A revision of the Nearctic species of <italic><tp:taxon-name><tp:taxon-name-part taxon-name-part-type="genus">Liancalus</tp:taxon-name-part></tp:taxon-name></italic> Loew (<tp:taxon-name><tp:taxon-name-part taxon-name-part-type="order">Diptera</tp:taxon-name-part></tp:taxon-name>, <tp:taxon-name><tp:taxon-name-part taxon-name-part-type="family">Dolichopodidae</tp:taxon-name-part></tp:taxon-name>)</article-title><source>Zookeys</source><day>23</day><month>2</month><year>2015</year><volume>2015</volume><issue>483</issue><fpage>97</fpage><lpage>147</lpage><pub-id pub-id-type="doi">10.3897/zookeys.483.9222</pub-id></mixed-citation></tp:treatment-meta><tp:nomenclature><tp:taxon-name>
                        <tp:taxon-name-part taxon-name-part-type="genus">Liancalus</tp:taxon-name-part>
                        <tp:taxon-name-part taxon-name-part-type="species">hydrophilus</tp:taxon-name-part>
                    </tp:taxon-name><tp:taxon-authority>Aldrich, 1893</tp:taxon-authority><xref ref-type="fig" rid="F3">Figs 3B</xref><xref ref-type="fig" rid="F4">, 4B</xref><xref ref-type="fig" rid="F8">, 8</xref><xref ref-type="fig" rid="F11">, 11B</xref><xref ref-type="fig" rid="F14">, 14A</xref><xref ref-type="fig" rid="F16">, 16C</xref><!--PageBreak--><!--PageBreak--></tp:nomenclature><tp:treatment-sec sec-type="Diagnosis"><title>Diagnosis.</title><p>This is one of two Nearctic species in which males have setae on the wing margin (Fig. <xref ref-type="fig" rid="F4">4</xref>). Males can be distinguished by the relatively short, rounded lobe between wing veins M<sub>1</sub> and CuA<sub>1</sub> (Fig. <xref ref-type="fig" rid="F4">4B</xref>), and by the long cerci with evenly spaced, long setae along their full-length (Fig. <xref ref-type="fig" rid="F8">8</xref>).</p></tp:treatment-sec><tp:treatment-sec sec-type="Redescription"><title>Redescription.</title><p><bold>Male.</bold> Body length 8.0–10.5 mm, wing length 6.5–8.0 mm. Habitus (Fig. <xref ref-type="fig" rid="F8">8</xref>). <bold>Head:</bold> Face rather broad, widening toward palpus, metallic green above frontoclypeal suture, covered with dense silver pollen below suture. Vertex covered with silver pollen that is often sparser medially revealing metallic green-blue ground color. Vertical setae on very small elevation; ocellar tubercle prominent with 2 large setae (slightly larger than vertical setae); with 2 postocellar setae which are two-thirds length ocellar setae; postocular setae approximately one-half size of vertical setae with about dorsal one-half of postocular setae black (approximately 15 black setae), ventral half (approximately 10 setae) white and more slender and slightly longer than black postocular setae. Ventral postcranial hairs (beard) rather sparse, usually wholly white (sometimes dorsal-most 1–3 hairs brown to black). Palpus black, covered with moderately dense silver pollen apically, golden brown pollen at base, with long, black setae on basal two-thirds. Antenna black, first flagellomere about as long as wide, slightly pointed apically, arista inserted near midpoint of dorsal edge.</p><p><bold>Thorax:</bold> Scutum green to green-blue with moderately dense silver-gray pollen, with red-bronze stripes between acrostichal and dorsocentral setae, and along intra-alar setae; posterior slope of scutum blue-green with medial bronze stripe; notopleuron and postpronotum (humerus) covered with dense silver pollen, often with some blue-green reflections; 6 dorsocentral setae; 3–8 acrostichal setae (usually &lt; 6), in a single row; 2 notopleural setae; postpronotum with 1–3 strong, black setae and often a few smaller white hairs; 2 presutural intra-alar seta (one near suture); 1 presutural and 2 postsutural supra-alar setae; 1 postalar seta; scutellum mostly bronze, with some green-blue color at base, covered with sparse silver pollen, with 6 large marginal setae (3 per side), no additional hairs; proepisternum with 1 dorsal and 1 ventral tuft of white hairs. Pleura metallic bronze-green, covered with dense silver-gray pollen, without setae or hairs.</p><p><bold>Legs:</bold> Legs concolorous with pleura, but with slightly less silver-gray pollen, femoral ‘knees’ very narrowly orange. Coxa I uniformly covered with white hairs on anterior surface (length of hairs subequal to width of coxa I), with a couple to few black, slender setae at apex. Coxa II with scattered white hairs anteriorly, a few white and black setae near apex, and a black <!--PageBreak--><italic>ad</italic> seta just beyond 1/2. Coxa III with a few short, white hairs on anterior surface and a black dorsal seta near 1/2. Femur I with row of black, <italic>pd</italic> setae on apical half (length ≤ half width of femur). Femur II with row of posterior setae on distal half (length ≤ width of femur), those near to just beyond middle of femur longest, white, and becoming black and shorter apically. Femur III with scattered white hairs (length ≤ width of femur) dorsally at base. Tarsus I(2) very short, about as long as wide, with ventral row of setae/setulae (Fig. <xref ref-type="fig" rid="F3">3B</xref>). Ratios of tibia:tarsomeres for leg I: 17-7-2-5-3-2; for leg II: 24-20-8-4-2-2; for leg III: 35-17-13-4-2-2.</p><p><bold>Wing</bold> (Fig. <xref ref-type="fig" rid="F4">4B</xref>): Hyaline, with a longitudinal spurious vein immediately above M<sub>1</sub> that ends near junction of M<sub>1</sub> with dm-cu and usually two small brown clouds just beyond junction of dm-cu and CuA<sub>1</sub> (these spots sometimes faint); apical portion of membrane between R<sub>4+5</sub> and M<sub>1</sub> with a small, narrow, translucent, area that is white in certain lights and enclosed within a small, brown cloud. Fourth costal sector (between R<sub>4+5</sub> and M<sub>1</sub>) flattened with a cluster of 3–6 black setae at apex of M<sub>1</sub> that are usually fused apically; wing margin between M<sub>1</sub> and CuA<sub>1</sub> with a rather short (length subequal to width), broad lobe bearing several black setae at apex that are usually fused apically. Calypter yellow with a fan of long, pale yellow setae at apex. Halter pale yellow.</p><p><bold>Abdomen:</bold> Cylindrical, elongate, rather blunt at apex (Fig. <xref ref-type="fig" rid="F8">8</xref>); T1 metallic green with dense silver pollen laterally becoming less dense dorsally, with bronze along posterior edge and occasionally with a diffuse bronze stripe dorsally. T2-T4 green-blue with dense silver pollen on basal one-half to two-thirds, with apical one-third to one-half bronze; T2 usually bronze dorsally at base. T5 dark bronze with metallic green reflections and sparse silver pollen. T6 dark bronze with blue-green reflections and dense silver pollen. T1-T3 with wholly to nearly wholly yellowish hair laterally, longest on T1 and T2. Sternites bronze with dense silver-gray pollen. S1 bare except for lateral small tuft of yellow hairs at extreme base. S2 and S3 with sparse yellow hairs. S4 mostly bare. Hypopygium (Fig. <xref ref-type="fig" rid="F11">11B</xref>): cercus very long, as long or longer than abdomen, slender, cylindrical, with very long, evenly-spaced, pale yellow setae along full-length ventrally (Fig. <xref ref-type="fig" rid="F8">8</xref>), with some hairs crinkly on apical half.</p><p><bold>Female.</bold> Body length 6.0–8.0 mm, wing length 6.0–7.0 mm. Similar to male except for face wider, dark metallic green to violet covered with sparse to moderately dense brown pollen; palpus black with silver pollen along margins and dense brown pollen basally, and black setae. Femur I with <italic>pd</italic> row of black setae on apical half (longest subequal to width of femur) and very sparse, very short white hairs on posterior and ventral surface. Femur II posteriorly to <italic>pd</italic> with row of short (length ≤ width of femur) hairs which are white on basal half and black on apical half. Wing (Fig. <xref ref-type="fig" rid="F16">16C</xref>) hyaline, with a rather large, diffuse, faint brown cloud in cells r<sub>4+5</sub> and bm+dm and crossing M<sub>1</sub> just beyond midpoint of wing; usually with some indistinct brown clouding along wing margin between R<sub>1</sub> and M<sub>1</sub>.</p></tp:treatment-sec><tp:treatment-sec sec-type="Remarks"><title>Remarks.</title><p><xref ref-type="bibr" rid="B1">Aldrich (1893)</xref> described the habits of this species at the type locality near Custer, SD. On page 570, Aldrich writes, "From several seams in the rock there is a gentle flow of almost ice-cold water, which covers a considerable area of vertical rock in a thin sheet. Standing in this icy water were my flies!" Similarly, <xref ref-type="bibr" rid="B65">Van Duzee (1917</xref>: 127) wrote, "I took a single male…resting on rocks over which water was trickling in South Cheyenne Canon [sic]".</p></tp:treatment-sec><tp:treatment-sec sec-type="Distribution"><title>Distribution.</title><p>This species is confined to interior western North America (Fig. <xref ref-type="fig" rid="F14">14A</xref>).</p><fig id="F14" position="float" orientation="portrait"><label>Figure 14.</label><caption><p>Known distributions of <bold>A</bold> <italic><tp:taxon-name><tp:taxon-name-part taxon-name-part-type="genus">Liancalus</tp:taxon-name-part> <tp:taxon-name-part taxon-name-part-type="species">hydrophilus</tp:taxon-name-part></tp:taxon-name></italic> Aldrich and <bold>B</bold> <italic><tp:taxon-name><tp:taxon-name-part taxon-name-part-type="genus">Liancalus</tp:taxon-name-part> <tp:taxon-name-part taxon-name-part-type="species">limbatus</tp:taxon-name-part></tp:taxon-name></italic> Van Duzee.</p></caption><graphic xmlns:xlink="http://www.w3.org/1999/xlink" xlink:href="zookeys-483-097-g014.jpg" position="float" orientation="portrait" xlink:type="simple" id="oo_38708.jpg"/></fig></tp:treatment-sec><tp:treatment-sec sec-type="Type material examined"><title>Type material examined.</title><p><bold>LECTOTYPE</bold> (designated here to fix identity of the species) ♂, labelled: "Custer/ SD"; "JM Aldrich/ Coll"; "COTYPE/ No. 50276/ U.S.N.M." [red label]; "<tp:taxon-name><tp:taxon-name-part taxon-name-part-type="genus">Liancalus</tp:taxon-name-part></tp:taxon-name>/ <tp:taxon-name><tp:taxon-name-part taxon-name-part-type="species">hydrophilus</tp:taxon-name-part></tp:taxon-name>/ Ald." [hand-written]; "LECTOTYPE/ <!--PageBreak-->♂ <tp:taxon-name><tp:taxon-name-part taxon-name-part-type="genus">Liancalus</tp:taxon-name-part></tp:taxon-name>/ <tp:taxon-name><tp:taxon-name-part taxon-name-part-type="species">hydrophilus</tp:taxon-name-part></tp:taxon-name> Aldrich/ des. Runyon &amp; Hurley" [red label] (USNM). <bold>PARALECTOTYPE:</bold> ♂, labelled: "Cotype" [hand-written]; "Custer SD"; "det. Aldrich"; "Type 13503" [red label]; "PARALECTOTYPE/ ♂ <tp:taxon-name><tp:taxon-name-part taxon-name-part-type="genus">Liancalus</tp:taxon-name-part></tp:taxon-name>/ <tp:taxon-name><tp:taxon-name-part taxon-name-part-type="species">hydrophilus</tp:taxon-name-part></tp:taxon-name> Aldrich/ des. Runyon &amp; Hurley" [red label] (MCZ).</p></tp:treatment-sec><tp:treatment-sec sec-type="Additional material examined"><title>Additional material examined.</title><p><bold>USA.</bold> <bold>Arizona:</bold> Cochise Co., 18-28.vi.1916, V.W. Owen (4 ♂, 6 ♀, CAS), Portal, S.W. Res. Sta. AMNH, 23.vi.1968, V.D. Roth &amp; FCH (1 ♂, MTEC), Rustler Park, 9.vi.1972, W.W. Wirth (1 ♂, 1 ♀, USNM), same as previous, 5.vii.1940, R.H. Beamer (1 ♀, SEMC), Ramsey Cyn, Huachuca Mts, 5500 ft, 23.iv.2002, RLH &amp; JBR (3 ♀, MTEC), Cave Crk at Herb Martyr Campgrd (Dam), 5800 ft, <named-content xmlns:xlink="http://www.w3.org/1999/xlink" content-type="dwc:verbatimCoordinates" xlink:type="simple">N31°52.35', W109°14.09'</named-content>, 6.iv.2011, JBR (1 ♂, 1 ♀, MTEC), Chiricahua Mts, Rustlers Pk., 5.vii.1940, D.E. Hardy (1 ♀, SEMC); Coconino Co., Oak Crk Cyn, 24 mi. S Flagstaff, 25.vii.1959, Samuelson &amp; Radford (1 ♀, UAIC), Oak Crk Cyn, 3500', G.C. Eickwort (2 ♀, MSUC); Graham Co., Wet Cyn, Pinaleno Mts, 5900 ft, 26.iv.2001, RLH &amp; JBR (1 ♂, 1 ♀, MTEC); Pima Co., Catalina Mts, Marshall Gulch near Summerhaven, 28.v.1986, J. Jenkins (15 ♂, 15 ♀, MTEC), Mt Lemmon, Catalina Mts, 14.vi.1979, M. Hetz (1 ♂, UAIC), Cat<!--PageBreak-->alina Mts, HkHy mi22, 9.vi.1958, Nutting &amp; Butler (1 ♀, UAIC); Santa Cruz Co., Coronado National Forest, Santa Rita Mts, Madera Cyn, 3–4.vi.1991, B.J. Sinclair (2 ♂, 1 ♀, CNC), same as previous, 27.iv.1979, K.N. Barber (1 ♂, 1 ♀, DEBU), same as previous, 5700 ft, <named-content xmlns:xlink="http://www.w3.org/1999/xlink" content-type="dwc:verbatimCoordinates" xlink:type="simple">N31°42.59', W110°52.18'</named-content>, 4.iv.2011, JBR (1 ♀, MTEC). <bold>Colorado:</bold> Green Mt Falls, 12.viii.1943, H.H. Ross (1 ♀, INHS); Boulder Co., Boulder (1 ♂, 1 ♀, CUIC), same as previous, JMA (2 ♂, 2 ♀, USNM), same as previous, C.W. Johnson (3 ♂, 1 ♀, MCZ); Cameron Pass, 13.viii.1964, FCH (2 ♂, 2 ♀, FSCA), Cameron Pass, Campbell L, 12.viii.1947, H.H. Ross (2 ♂, INHS); Garfield Co., Rifle, 18.vii.1947, FCH (2 ♂, 3 ♀, CAS, MTEC, ODAC), Glenwood Cyn, off I-70 rest stop, 19.ix.1986, M.K. Kroening (1 ♂, 1 ♀, CSUC); Larimer Co., Lory St. Park, 15.iv.1984, P. Opler (2 ♀, CSUC), Buckhorn Crk, 12.ix.1996, B. Kondratieff (1 ♂, CSUC); Mesa Co., Big Crk at jct. with Plateau, Rt. 330, 19.ix.1986, M.K. Kroening (1 ♂, CSUC); Mineral Co., Hwy 160, Treasure Falls, 15.viii.1983, PHA (4 ♀, CAS); Moffat Co., 11.vii.1986, Yampa R, B. Kondratieff (1 ♂, CSUC); Montezuma Co., Dolores, 9.vi.1960, FCH (1 ♂, 1 ♀ FSCA); Ouray Co., 5 km S of Ouray, on Uncompahgre R, 2697 m, 14.viii.1973, PHA (1 ♂, CAS); Park Co., Fairplay, 13.vi.1961, FCH (1 ♂, 2 ♀, FSCA, MTEC). <bold>Nevada:</bold> Elko Co., Lamoille Crk, 25 mi. SE Elko, 8800 ft, 11.viii.2005, JBR &amp; RLH (1 ♂, 3 ♀, MTEC), Ruby Mts, W of Terrace Cmpgrd, 16.viii.1989, RLH (1 ♂, 1 ♀, MTEC). <bold>New Mexico:</bold> Catron Co., Luna, 25.vi.1968, FCH (4 ♂, 5 ♀, CAS, EMUS, FSCA), Reserve, 25.vi.1968, FCH (1 ♂, 1 ♀, CAS, FSCA); Grant Co., Silver City, 25.vi.1968, FCH (1 ♀, MTEC); Socorro Co., Magdalena Mts, viii.1894, H. Kahl (2 ♂, 1 ♀, CMNH), Magdalena, W.M. Wheeler (2 ♂, 2 ♀, AMNH, CAS). <bold>South Dakota:</bold> Custer Co., Custer (5 ♂, 8 ♀, LACM, UMSP, USNM), French Crk, Black Hills, A. Borkent, 25.iv.1981 (2 ♀, CNC); Lawrence Co., Bridal Veil Falls, 6 mi. S Spearfish, 4250 ft, 19.viii.2003, JBR (2 ♂, 2 ♀, MTEC). <bold>Utah:</bold> Boulder Mt, 26.viii.1978, FCH (14 ♂, 7 ♀, CAS, EMUS, FSCA, MTEC), Zion Pk, 29.vi.1940, ALM (1 ♂, USNM); Cache Co., Logan Meadows, 15.x.1939, G.F. Knowlton &amp; FCH (2 ♂, 2 ♀, CAS, CNC), Logan Cyn, 28.viii.1939, FCH (3 ♂, 2 ♀, CAS, EMUS, OSU), same as previous, 15-18.viii.1940 (2 ♂, 5 ♀, EMUS), same as previous, 24.x.1969, R. Kirkland (1 ♂, BYU), Willow Park, 23.viii.1986, B.C. Giwod (1 ♂, EMUS), Logan, 3-11.1934, C.F. Smith (1 ♀, AMNH), same as previous, T.O. Thatcher (1 ♀, AMNH); Daggett Co., Linwood, 6.ix.1939, G.F. Knowlton &amp; FCH (1 ♂, 1 ♀, CNC), Dowd Springs, 17.viii.1978, FCH (1 ♂, 8 ♀, MTEC); Duchesne Co., Uinta Canyon, Wandin Park 18.vii.1950, FCH (1 ♀, CNC), Pole Crk, Uinta Mts, 19.vii.1950, FCH (1 ♂, FSCA); Garfield Co., Death Hollow jct., Boulder Mail Trail, <named-content xmlns:xlink="http://www.w3.org/1999/xlink" content-type="dwc:verbatimCoordinates" xlink:type="simple">37°50'37N, 111°30'52W</named-content>, 11.vii.2000, E.C. Green, W.N. Mendel, M. Moody, C.R. Nelson (1 ♀, BYU), Grand Staircase-Escalante Natl. Monument, spring off Hwy 12, 7.5 mi. E Henrieville, <named-content xmlns:xlink="http://www.w3.org/1999/xlink" content-type="dwc:verbatimCoordinates" xlink:type="simple">N 37°36'46", W 111°53'48"</named-content>, 6578 ft, malaise trap, 2-17.viii.2000, W.N. Mendel, E.C. Green, M. Moody (2 ♂, BYU, MTEC), Calf Crk between upper and lower falls, off Hwy 12, <named-content xmlns:xlink="http://www.w3.org/1999/xlink" content-type="dwc:verbatimCoordinates" xlink:type="simple">37°51'18N, 111°27'07W</named-content>, E.C. Green, W.N. Mendel, C.R. Nelson (2 ♂, 1 ♀, BYU); Grand Co., Moab, 4.vi.1940, G.F. Knowlton &amp; FCH (3 ♂, 3 ♀, FSCA, MTEC), same as previous, 18.v.1939 (1♂, 4 ♀, CAS, EMUS), La Sal Mts, Warner Cp., <!--PageBreak-->9500', 21.vii.1968, Malaise trap, W.J. Hanson (1 ♀, EMUS), Westwater, 26.ix.1939, G.F. Knowlton &amp; FCH (1 ♀, INHS); Kane Co., Sheep Crk jct., Skutumpah Rd, <named-content xmlns:xlink="http://www.w3.org/1999/xlink" content-type="dwc:verbatimCoordinates" xlink:type="simple">37°29'43N, 112°03'59W</named-content>, 5531 ft, 29.ix.1999, R.W. Baumann, K.T. Huntzinger, C.R. Nelson (1 ♂, MTEC), Snake Crk above jct. Paria R, <named-content xmlns:xlink="http://www.w3.org/1999/xlink" content-type="dwc:verbatimCoordinates" xlink:type="simple">37°20'44N, 112°00'29W</named-content>, 3-4.viii.2000, E.C. Green, W.N. Mendel, M. Moody, C.R. Nelson (1 ♂, BYU); San Juan Co., La Sal, 27.vi.1951, FCH (3 ♂, 6 ♀, CAS, EMUS, FSCA, CUIC); Utah Co., Mt Timpanogos, 4.viii.1946, FCH (3 ♂, 1 ♀, CNC, LACM), same as previous, 12.vii.1941, FCH &amp; G.F. Knowlton (1 ♂, 1 ♀, EMUS), American Fork, 6.vii.1939, G.F. Knowlton (1 ♂, EMUS), St. George, 20.iv.1939, G.F. Knowlton &amp; FCH (1 ♀, EMUS), Battle Crk, nr. Pleasant Grove, 31.vii.1984, C.R. Nelson (1 ♀, BYU), 12 mi. E Thistle, Hwy 6, 14.viii.1984, Nelson &amp; Allred (2 ♂, 1 ♀, BYU); Washington Co., Zion Nat’l Park, Birch Crk, 27.vii.1975, W.J. Hanson (2 ♂, 5 ♀, EMUS), Zion Nat’l Park, narrows, 21.vi.1981, C.R. Nelson (1 ♂, 2 ♀, BYU). <bold>Wyoming:</bold> Albany Co., Laramie, 15.viii.1950, N. Davis (1 ♀, ISUI); Park Co., Yellowstone Nat’l Park, Rustic Falls, 7200 ft, <named-content xmlns:xlink="http://www.w3.org/1999/xlink" content-type="dwc:verbatimCoordinates" xlink:type="simple">44°56.03' N, 110°43.55'W</named-content>, 28.viii.2009, JBR (1 ♀, MTEC), Yellowstone Park, falls, 23.vii.1923, ALM (2 ♀, USNM).</p></tp:treatment-sec><tp:treatment-sec><!--Section generated to contain objects referenced in tp:taxon-treatment.--><fig id="F3" position="float" orientation="portrait"><label>Figure 3.</label><caption><p>Front tarsi of males, <bold>A</bold> <italic><tp:taxon-name><tp:taxon-name-part taxon-name-part-type="genus">Liancalus</tp:taxon-name-part> <tp:taxon-name-part taxon-name-part-type="species">pterodactyl</tp:taxon-name-part></tp:taxon-name></italic>  sp. n., medial view <bold>B</bold> <italic><tp:taxon-name><tp:taxon-name-part taxon-name-part-type="genus">Liancalus</tp:taxon-name-part> <tp:taxon-name-part taxon-name-part-type="species">hydrophilus</tp:taxon-name-part></tp:taxon-name></italic> Aldrich, medial view <bold>C</bold> <italic><tp:taxon-name><tp:taxon-name-part taxon-name-part-type="genus">Liancalus</tp:taxon-name-part> <tp:taxon-name-part taxon-name-part-type="species">genualis</tp:taxon-name-part></tp:taxon-name></italic> Loew, medial view <bold>D</bold> <italic><tp:taxon-name><tp:taxon-name-part taxon-name-part-type="genus">Liancalus</tp:taxon-name-part> <tp:taxon-name-part taxon-name-part-type="species">limbatus</tp:taxon-name-part></tp:taxon-name></italic> Van Duzee, medial view <bold>E</bold> <italic><tp:taxon-name><tp:taxon-name-part taxon-name-part-type="genus">Liancalus</tp:taxon-name-part> <tp:taxon-name-part taxon-name-part-type="species">sonorus</tp:taxon-name-part></tp:taxon-name></italic>  sp. n., medial view <bold>F1</bold> <italic><tp:taxon-name><tp:taxon-name-part taxon-name-part-type="genus">Liancalus</tp:taxon-name-part> <tp:taxon-name-part taxon-name-part-type="species">querulus</tp:taxon-name-part></tp:taxon-name></italic> Osten Sacken, ventral view <bold>F2</bold> <italic><tp:taxon-name><tp:taxon-name-part taxon-name-part-type="genus">Liancalus</tp:taxon-name-part> <tp:taxon-name-part taxon-name-part-type="species">querulus</tp:taxon-name-part></tp:taxon-name></italic>, medial view <bold>G1</bold> <italic><tp:taxon-name><tp:taxon-name-part taxon-name-part-type="genus">Liancalus</tp:taxon-name-part> <tp:taxon-name-part taxon-name-part-type="species">similis</tp:taxon-name-part></tp:taxon-name></italic> Aldrich, ventral view <bold>G2</bold> <italic><tp:taxon-name><tp:taxon-name-part taxon-name-part-type="genus">Liancalus</tp:taxon-name-part> <tp:taxon-name-part taxon-name-part-type="species">similis</tp:taxon-name-part></tp:taxon-name></italic>, medial view. Scale bars = 0.5 mm. t<sub>1</sub> = tarsomere 1, t<sub>2</sub> = tarsomere 2.</p></caption><graphic xmlns:xlink="http://www.w3.org/1999/xlink" xlink:href="zookeys-483-097-g003.jpg" position="float" orientation="portrait" xlink:type="simple" id="oo_38697.jpg"/></fig><fig id="F4" position="float" orientation="portrait"><label>Figure 4.</label><caption><p>Wings of male <bold>A</bold> <italic><tp:taxon-name><tp:taxon-name-part taxon-name-part-type="genus">Liancalus</tp:taxon-name-part> <tp:taxon-name-part taxon-name-part-type="species">pterodactyl</tp:taxon-name-part></tp:taxon-name></italic>  sp. n., and <bold>B</bold> <italic><tp:taxon-name><tp:taxon-name-part taxon-name-part-type="genus">Liancalus</tp:taxon-name-part> <tp:taxon-name-part taxon-name-part-type="species">hydrophilus</tp:taxon-name-part></tp:taxon-name></italic> Aldrich. Scale bars = 1 mm.</p></caption><graphic xmlns:xlink="http://www.w3.org/1999/xlink" xlink:href="zookeys-483-097-g004.jpg" position="float" orientation="portrait" xlink:type="simple" id="oo_38698.jpg"/></fig><fig id="F8" position="float" orientation="portrait"><label>Figure 8.</label><caption><p>Habitus photograph of male <italic><tp:taxon-name><tp:taxon-name-part taxon-name-part-type="genus">Liancalus</tp:taxon-name-part> <tp:taxon-name-part taxon-name-part-type="species">hydrophilus</tp:taxon-name-part></tp:taxon-name></italic> Aldrich taken at a waterfall in Utah County, Utah, <named-content xmlns:xlink="http://www.w3.org/1999/xlink" content-type="dwc:verbatimCoordinates" xlink:type="simple">N39.95963°, W111.2678°</named-content>, on 13 September 2013. Note long cerci with nearly uniform row of long yellow setae. Photo taken by C. Riley Nelson.</p></caption><graphic xmlns:xlink="http://www.w3.org/1999/xlink" xlink:href="zookeys-483-097-g008.jpg" position="float" orientation="portrait" xlink:type="simple" id="oo_38702.jpg"/></fig><fig id="F11" position="float" orientation="portrait"><label>Figure 11.</label><caption><p><italic><tp:taxon-name><tp:taxon-name-part taxon-name-part-type="genus">Liancalus</tp:taxon-name-part></tp:taxon-name></italic> male terminalia, right lateral view of <bold>A</bold> <italic><tp:taxon-name><tp:taxon-name-part taxon-name-part-type="genus">Liancalus</tp:taxon-name-part> <tp:taxon-name-part taxon-name-part-type="species">pterodactyl</tp:taxon-name-part></tp:taxon-name></italic>  sp. n., and <bold>B</bold> <italic><tp:taxon-name><tp:taxon-name-part taxon-name-part-type="genus">Liancalus</tp:taxon-name-part> <tp:taxon-name-part taxon-name-part-type="species">hydrophilus</tp:taxon-name-part></tp:taxon-name></italic> Aldrich. ej apod = ejaculatory apodeme. Scale bar = 1 mm. Only base of cercus shown, see Figures <xref ref-type="fig" rid="F2">2D</xref> and <xref ref-type="fig" rid="F8">8</xref> for photographs of entire cerci.</p></caption><graphic xmlns:xlink="http://www.w3.org/1999/xlink" xlink:href="zookeys-483-097-g011.jpg" position="float" orientation="portrait" xlink:type="simple" id="oo_38705.jpg"/></fig><fig id="F2" position="float" orientation="portrait"><label>Figure 2.</label><caption><p>Lateral view (unless otherwise noted) of abdomens and postabdomens of males, <bold>A</bold> <italic><tp:taxon-name><tp:taxon-name-part taxon-name-part-type="genus">Liancalus</tp:taxon-name-part> <tp:taxon-name-part taxon-name-part-type="species">genualis</tp:taxon-name-part></tp:taxon-name></italic> Loew <bold>B</bold> <italic><tp:taxon-name><tp:taxon-name-part taxon-name-part-type="genus">Liancalus</tp:taxon-name-part> <tp:taxon-name-part taxon-name-part-type="species">sonorus</tp:taxon-name-part></tp:taxon-name></italic> sp. n. <bold>C</bold> <italic><tp:taxon-name><tp:taxon-name-part taxon-name-part-type="genus">Liancalus</tp:taxon-name-part> <tp:taxon-name-part taxon-name-part-type="species">limbatus</tp:taxon-name-part></tp:taxon-name></italic> Van Duzee (dorsolateral view) <bold>D</bold> <italic><tp:taxon-name><tp:taxon-name-part taxon-name-part-type="genus">Liancalus</tp:taxon-name-part> <tp:taxon-name-part taxon-name-part-type="species">pterodactyl</tp:taxon-name-part></tp:taxon-name></italic> sp. n. <bold>E</bold> <italic><tp:taxon-name><tp:taxon-name-part taxon-name-part-type="genus">Liancalus</tp:taxon-name-part> <tp:taxon-name-part taxon-name-part-type="species">similis</tp:taxon-name-part></tp:taxon-name></italic> Aldrich, and <bold>F</bold> <italic><tp:taxon-name><tp:taxon-name-part taxon-name-part-type="genus">Liancalus</tp:taxon-name-part> <tp:taxon-name-part taxon-name-part-type="species">querulus</tp:taxon-name-part></tp:taxon-name></italic> Osten Sacken. Scale bars = 1 mm. See Figure <xref ref-type="fig" rid="F8">8</xref> for <italic><tp:taxon-name><tp:taxon-name-part taxon-name-part-type="genus">Liancalus</tp:taxon-name-part> <tp:taxon-name-part taxon-name-part-type="species">hydrophilus</tp:taxon-name-part></tp:taxon-name></italic>.</p></caption><graphic xmlns:xlink="http://www.w3.org/1999/xlink" xlink:href="zookeys-483-097-g002.jpg" position="float" orientation="portrait" xlink:type="simple" id="oo_38696.jpg"/></fig><fig id="F16" position="float" orientation="portrait"><label>Figure 16.</label><caption><p>Wings of female species of <italic><tp:taxon-name><tp:taxon-name-part taxon-name-part-type="genus">Liancalus</tp:taxon-name-part></tp:taxon-name></italic>, <bold>A</bold> <italic><tp:taxon-name><tp:taxon-name-part taxon-name-part-type="genus">Liancalus</tp:taxon-name-part> <tp:taxon-name-part taxon-name-part-type="species">pterodactyl</tp:taxon-name-part></tp:taxon-name></italic>  sp. n. <bold>B</bold> <italic><tp:taxon-name><tp:taxon-name-part taxon-name-part-type="genus">Liancalus</tp:taxon-name-part> <tp:taxon-name-part taxon-name-part-type="species">genualis</tp:taxon-name-part></tp:taxon-name></italic> Loew <bold>C</bold> <italic><tp:taxon-name><tp:taxon-name-part taxon-name-part-type="genus">Liancalus</tp:taxon-name-part> <tp:taxon-name-part taxon-name-part-type="species">hydrophilus</tp:taxon-name-part></tp:taxon-name></italic> Aldrich <bold>D</bold> <italic><tp:taxon-name><tp:taxon-name-part taxon-name-part-type="genus">Liancalus</tp:taxon-name-part> <tp:taxon-name-part taxon-name-part-type="species">limbatus</tp:taxon-name-part></tp:taxon-name></italic> Van Duzee <bold>E</bold> <italic><tp:taxon-name><tp:taxon-name-part taxon-name-part-type="genus">Liancalus</tp:taxon-name-part> <tp:taxon-name-part taxon-name-part-type="species">similis</tp:taxon-name-part></tp:taxon-name></italic> Aldrich <bold>F</bold> <italic><tp:taxon-name><tp:taxon-name-part taxon-name-part-type="genus">Liancalus</tp:taxon-name-part> <tp:taxon-name-part taxon-name-part-type="species">sonorus</tp:taxon-name-part></tp:taxon-name></italic>  sp. n. <bold>G</bold> <italic><tp:taxon-name><tp:taxon-name-part taxon-name-part-type="genus">Liancalus</tp:taxon-name-part> <tp:taxon-name-part taxon-name-part-type="species">querulus</tp:taxon-name-part></tp:taxon-name></italic> Osten Sacken. Wing cells bm+dm, r<sub>2+3</sub> and r<sub>4+5</sub> are labeled in (<bold>A</bold>); wing veins dm-cu and M<sub>1</sub> are labeled in (<bold>B</bold>).</p></caption><graphic xmlns:xlink="http://www.w3.org/1999/xlink" xlink:href="zookeys-483-097-g016.jpg" position="float" orientation="portrait" xlink:type="simple" id="oo_38710.jpg"/></fig></tp:treatment-sec><ref-list><ref id="B1"><mixed-citation xmlns:xlink="http://www.w3.org/1999/xlink" xlink:type="simple"><person-group><name name-style="western"><surname>Aldrich</surname><given-names>JM</given-names></name></person-group> (<year>1893</year>) <article-title>The dolichopodid genus <italic><tp:taxon-name><tp:taxon-name-part taxon-name-part-type="genus">Liancalus</tp:taxon-name-part></tp:taxon-name></italic> Loew.</article-title><source>Psyche</source><volume>6</volume>: <fpage>569</fpage>–<lpage>571</lpage>. doi: <ext-link ext-link-type="doi" xlink:href="10.1155/1893/26053" xlink:type="simple">10.1155/1893/26053</ext-link></mixed-citation></ref><ref id="B65"><mixed-citation xmlns:xlink="http://www.w3.org/1999/xlink" xlink:type="simple"><person-group><name name-style="western"><surname>Van Duzee</surname><given-names>MC</given-names></name></person-group> (<year>1917</year>) <article-title>New North American species of <tp:taxon-name><tp:taxon-name-part taxon-name-part-type="family">Dolichopodidae</tp:taxon-name-part></tp:taxon-name> (Dip.).</article-title><source>Entomological News</source><volume>28</volume>: <fpage>123</fpage>–<lpage>128</lpage>.</mixed-citation></ref></ref-list></tp:taxon-treatment>
