# Supplementary material for: A revision of the Nearctic species of Liancalus Loew (Diptera, Dolichopodidae)
Source: Zookeys. 2015 Feb 23;(483):97–147. doi: 10.3897/zookeys.483.9222 (PMC4351449; doi:10.3897/zookeys.483.9222)
Supplement: XML Treatment for Liancalus limbatus [file zookeys.483.9222-treatment4.xml]

<!DOCTYPE tp:taxon-treatment
  PUBLIC "-//TaxonX//DTD Taxonomic Treatment Publishing DTD v0 20100105//EN" "tax-treatment-NSO.dtd">
<tp:taxon-treatment xmlns:tp="http://www.plazi.org/taxpub"><tp:treatment-meta><kwd-group><label>Taxon classification</label><kwd><named-content content-type="kingdom">Animalia</named-content></kwd><kwd><named-content content-type="order">Diptera</named-content></kwd><kwd><named-content content-type="family">Dolichopodidae</named-content></kwd></kwd-group><mixed-citation publication-type="journal"><person-group><name><surname>Runyon</surname><given-names>Justin B.</given-names></name><name><surname>Hurley</surname><given-names>Richard L.</given-names></name></person-group><article-title>A revision of the Nearctic species of <italic><tp:taxon-name><tp:taxon-name-part taxon-name-part-type="genus">Liancalus</tp:taxon-name-part></tp:taxon-name></italic> Loew (<tp:taxon-name><tp:taxon-name-part taxon-name-part-type="order">Diptera</tp:taxon-name-part></tp:taxon-name>, <tp:taxon-name><tp:taxon-name-part taxon-name-part-type="family">Dolichopodidae</tp:taxon-name-part></tp:taxon-name>)</article-title><source>Zookeys</source><day>23</day><month>2</month><year>2015</year><volume>2015</volume><issue>483</issue><fpage>97</fpage><lpage>147</lpage><pub-id pub-id-type="doi">10.3897/zookeys.483.9222</pub-id></mixed-citation></tp:treatment-meta><tp:nomenclature><tp:taxon-name>
                        <tp:taxon-name-part taxon-name-part-type="genus">Liancalus</tp:taxon-name-part>
                        <tp:taxon-name-part taxon-name-part-type="species">limbatus</tp:taxon-name-part>
                    </tp:taxon-name><tp:taxon-authority>Van Duzee, 1917</tp:taxon-authority><xref ref-type="fig" rid="F2">Figs 2C</xref><xref ref-type="fig" rid="F3">, 3D</xref><xref ref-type="fig" rid="F5">, 5C</xref><xref ref-type="fig" rid="F10">, 10C</xref><xref ref-type="fig" rid="F14">, 14B</xref><xref ref-type="fig" rid="F16">, 16D</xref></tp:nomenclature><tp:treatment-sec sec-type="Diagnosis"><title>Diagnosis.</title><p>Males of this species have long cerci, wing without marginal setae but with a distinct marginal lobe between veins M<sub>1</sub> and CuA<sub>1</sub>, and with crossvein dm-cu relatively straight (Fig. <xref ref-type="fig" rid="F5">5C</xref>). Female wing as in Fig. <xref ref-type="fig" rid="F16">16D</xref>.</p></tp:treatment-sec><tp:treatment-sec sec-type="Redescription"><title>Redescription.</title><p><bold>Male.</bold> Body length 8.0–9.0 mm, wing length 6.5–7.5 mm. <bold>Head:</bold> Face narrow, slightly widening toward palpus, metallic green to bronze with sparse to moderately dense silver pollen. Vertex covered with silver pollen mostly hiding metallic green to blue ground color. Vertical setae on very small elevation; ocellar tubercle prominent with 2 large setae (subequal in size to vertical setae); with 2 postocellar setae which are one-half to two-thirds size of ocellar setae; postocular setae approximately one-half size of vertical setae with about dorsal one-half of postocular setae black (approximately 15 black setae), ventral half (approximately 10 setae) white and more slender and slightly longer than black postocular setae. Ventral postcranial hairs (beard) rather sparse, usually wholly white but rarely with 1–3 brown to black setae. Palpus relatively small, black, covered with sparse silver pollen and scattered yellow to yellow-brown hairs. Antenna black, first flagellomere about as long as wide, rounded apically, arista inserted near midpoint of dorsal edge.</p><p><bold>Thorax:</bold> Scutum green to green-blue with moderately dense silver-gray pollen, with bronze to bronze-green stripes between acrostichal and dorsocentral setae and along intra-alar setae; posterior slope of scutum and scutellum blue-green with some silver pollen; notopleuron and postpronotum (humerus) covered with dense silver pollen, usually with some blue-green or bronze reflections; 6 dorsocentral setae; 6–9 large acrostichal setae (largest two-thirds size of dorsocentral setae), in a single row; 2 notopleural setae; postpronotum with 1–3 strong, black setae and often a few smaller white hairs; 2 presutural intra-alar setae (one near suture); 1 presutural and 2 postsutural supra-alar setae; 1 postalar seta; scutellum with 6 large marginal setae (3 per side), no additional hairs; proepisternum with 1 dorsal and 1 ventral tuft of white hairs. Pleura metallic green-bronze, covered with dense silver-gray pollen, without setae or hairs.</p><p><bold>Legs:</bold> Legs concolorous with pleura, but with slightly less silver-gray pollen, femoral ‘knees’ very narrowly orange. Coxa I uniformly covered with white hairs on anterior surface (length of hairs subequal to width of coxa I), with a couple black, slender setae near apex. Coxa II with scattered white hairs anteriorly, a few white and black setae near apex, and a black <italic>ad</italic> seta just beyond 1/2. Coxa III with a few short, white hairs on anterior surface and a black dorsal seta near 1/2. Femur I with row of short, black, <italic>pd</italic> setae on apical half (length ≤ half width of femur) and scattered, short, white hairs near base. Femur II with row of posterior hairs/setae (length ≤ width of femur), those on basal half white (longest near to just beyond middle of femur) and becoming black and shorter apically. Femur III with white hairs (length subequal to width of femur) dorsally to posteriorly at base. Tarsus I(2) very short, about as long as wide, with ventral row of setae/setulae (Fig. <xref ref-type="fig" rid="F3">3D</xref>). Ratios of tibia:tarsomeres for leg I: 16-8-2-4-3-2; for leg II: 26-20-8-4-2-2; for leg III: 37-20-17-6-2-2.</p><p><bold>Wing</bold> (Fig. <xref ref-type="fig" rid="F5">5C</xref>): Hyaline, infuscated on anterior third, especially between R<sub>2+3</sub> and R<sub>4+5</sub> (mostly along veins apically); with a longitudinal spurious vein between R<sub>4+5</sub> and M<sub>1</sub> that is arched anteriorly near 2/3 of wing and terminates near midpoint of a semicircular, translucent, area that is white in certain lights and enclosed within a small, brown cloud; with a diffuse brown spot just above spurious vein at arch and small brown spot on CuA<sub>1</sub> near dm-cu. Apex of wing shallowly excavated at M<sub>1</sub>, with a broad, blunt, apically-pointed lobe between M<sub>1</sub> and CuA<sub>1</sub>, this lobe without setae. Calypter yellow with a fan of long, pale yellow setae at apex. Halter pale yellow.</p><p><bold>Abdomen:</bold> Cylindrical, elongate, blunt at apex (Fig. <xref ref-type="fig" rid="F2">2C</xref>); T1 metallic green with dense silver pollen laterally becoming somewhat less dense dorsally. T2-T4 blue-green with dense silver pollen basally, bronze apically. T5 dark bronze with metallic green reflections and sparse silver pollen. T6 dark bronze with blue-green reflections and with dense silver pollen. T1-T3 with yellowish hair laterally, longest on T1 and T2, without black hairs or setae. Sternites bronze with dense silver-gray pollen. S1 bare except for lateral small tuft of yellow hairs at extreme base. S2 and S3 with sparse yellow hairs. S4 mostly bare. Hypopygium (Fig. <xref ref-type="fig" rid="F10">10C</xref>): cercus very long (as long as abdomen in unshriveled specimens), slender, cylindrical, with yellow hairs that are longest medially (Fig. <xref ref-type="fig" rid="F2">2C</xref>).</p><p><bold>Female.</bold> Body length 7.0–8.0 mm, wing length 6.5–7.5 mm. Similar to male except for face twice as wide, dark green to violet obscured by moderate to dense brown pollen; palpus larger, black with silver pollen apically, with dense golden-brown pollen in middle at base, and black setae. Acrostichal setae large, stout, two-thirds to three-quarters size of dorsocentral setae. Femur I with <italic>pd</italic> row of black setae on apical half (longest subequal to half width of femur) and sparse, very short white hairs on posterior and ventral surface. Femur II posteriorly with row of white hairs/setae on basal half to two-thirds (longest at base and just beyond middle) and black setae on apical half to one-third (longest of these posterior hairs/setae subequal to width of femur). Wing (Fig. <xref ref-type="fig" rid="F16">16D</xref>) hyaline, with three to four diffuse brown clouds: one in cells r<sub>4+5</sub> and bm+dm near midpoint of wing (this often appears like two ‘spots’ but actually connected by sometimes light brown clouding), one light brown cloud on M<sub>1</sub> beyond crossvein dm-cu, and usually with very small light brown clouding on R<sub>4+5</sub> at apex of wing; sometimes a small brown cloud is evident on CuA<sub>1</sub>.</p></tp:treatment-sec><tp:treatment-sec sec-type="Remarks"><title>Remarks.</title><p>The type specimens were collected by <xref ref-type="bibr" rid="B65">Van Duzee (1917</xref>: 128) "at Berkeley, California, May 8th, on a wall of rock in a little canyon; the wall was covered with water-soaked moss". Specimens have commonly been collected on or near beaches and sea cliffs.</p><!--PageBreak--><p>Copulation of this species was described by Peter Dyte (in litt. to Richard Hurley, 1988): "A pair of <italic><tp:taxon-name><tp:taxon-name-part taxon-name-part-type="genus">Liancalus</tp:taxon-name-part> <tp:taxon-name-part taxon-name-part-type="species">limbatus</tp:taxon-name-part></tp:taxon-name></italic> V.D. were seen in copula on a seepage at Wreck Beach, Vancouver, B.C., Canada, on 5.vii.1988, at 16.18 hrs. They were captured by placing a 3×1 in[ch] tube over them and they remained in copula in the tube until 17.20 hrs...All her tarsi and his mid and hind tarsi were on the substrate, but his foretarsi were held against the sides of her third abdominal segment with their apices projecting slightly below her abdomen. Thus the modified second segment of his foretarsus would have been touching her abdomen, though the separate tarsal segments could not be distinguished with the hand lens available. His long genital lamellae pointed forwards below the female abdomen but not touching it".</p></tp:treatment-sec><tp:treatment-sec sec-type="Distribution"><title>Distribution.</title><p>This species occurs primarily along or near the Pacific coast from central California to Alaska, but also inland in Idaho, Oregon, Washington and British Columbia (Fig. <xref ref-type="fig" rid="F14">14B</xref>).</p></tp:treatment-sec><tp:treatment-sec sec-type="Type material examined"><title>Type material examined.</title><p><bold>HOLOTYPE</bold> ♂, labeled: "Berkeley, Cal./ May 8 1915/ MC Van Duzee"; "<tp:taxon-name><tp:taxon-name-part taxon-name-part-type="genus">Liancalus</tp:taxon-name-part></tp:taxon-name>/ <tp:taxon-name><tp:taxon-name-part taxon-name-part-type="species">limbatus</tp:taxon-name-part></tp:taxon-name>/ Holotype. Van Duzee" (CAS). <bold>PARATYPE</bold> ♀, same data as holotype (CAS).</p></tp:treatment-sec><tp:treatment-sec sec-type="Additional material examined"><title>Additional material examined.</title><p><bold>CANADA.</bold> <bold>British Columbia:</bold> Vancouver, 8.viii.1917, ALM (1 ♂, USNM), P Rupert, 11.ix.1921, W.B. Anderson (2 ♂, CNC), 27 mi. E Pr. Rupert, on tide flats, 24.vi.1960, R.J. Pilfrey (1 ♀, CNC), Vancouver, Point Grey, on seepage on earth cliff, 23.vii.1973, JRV (4 ♂, 4 ♀, CNC), same as previous, 26.vii.1973 (6 ♀, CNC), same as previous, 23.ii.1973 (1 ♀, CNC), same as previous, 15.v.1973 (1 ♀, CNC), Robson, 19.viii.1947, H.R. Foxlee (1 ♀, CNC), same as previous, 3.ix.1948 (1 ♀, CNC), same as previous, 21.x.1955 (1 ♂, UBCZ), Cultus Lake, 8.vii.1948, H.R. Foxlee (1 ♀, CNC), Vancouver, 28.iii.1902, C.W. Johnson (1 ♀, MCZ), Hwy 97, Bijoux Falls Park, mileage 115.3 miles (185.6 km) from Prince George, Stop-234, 6.viii.1989, PHA (1 ♀, CAS), Vancouver, University of British Columbia, Wreck Beach Trail, behind beach, 8.vii.1988, PHA (1 ♀, CAS). <bold>USA.</bold> <bold>Alaska:</bold> Juneau Co., Thane, 29.vii.1958 (1 ♂, WSU). <bold>California:</bold> Santa Cruz Mts., 24.vii.1895 (1 ♂, 1 ♀, LACM); Humboldt Co., Arcata, 19.v.1976, M. Terzich (1 ♀, MTEC), Arcata, 22.iii.1981, RLH (2 ♀, MTEC); Marin Co., Muir Woods, 7.viii.1915, ALM (1 ♂, 1 ♀, USNM), Ross, 22.vi.1955, H.L. Mathis (1 ♂, 1 ♀, UCDC), Stinson Beach SP, 2nd inlet S main beach, sweeping rocks and vegetation about waterfall at ocean beach, 21.vi.1970, I.A. Boussy (1 ♂, 1 ♀, CAS), Mt Tamalpais, 26.v.1974, D.G. Denning (1 ♂, UCDC), Point Reyes, 19.iv.1980, S.A. Marshall (2 ♂, 2 ♀, DEBU), Phoenix Lake Pk., 22.v.1949, C.H. Spitzer (1 ♀, EMEC), same as previous, 30.v.1949 (1 ♂, EMEC); Monterey Co., Pacific Grove, 5-8.v.1906, JMA (8 ♂, 8 ♀, USNM); Napa Co., Butts Cyn, 0.5 mi. S Napa Co. line, 7.v.1970, E.E. Grissell &amp; R.F. Denno (1 ♀, UCDC); San Mateo Co., Martin’s Beach, 9.ix.1969, T.W. Davies (1 ♂, 2 ♀, CAS), Memorial Park, 15.vii.1951, PHA (1 ♀, CSCA); Santa Barbara Co., Sta. Barbara, 6.vii.1917, JMA (1 ♂, 4 ♀, USNM); Santa Cruz Co., Capitola, 7-12.vi.1940, M.T. &amp; H.B. James (14 ♂, 14 ♀, CSUC, WSU), Davenport, 1.ix.1948, W.W. Wirth (3 ♂, 1 ♀, EMEC, USNM), Santa Cruz, beach, 15-17.vi.1950, M.T. James (5 ♂, 11 ♀, WSU), 1 mi. N Davenport, on beach, 4.vii.1967, A. &amp; A. Gillogly (1 ♂, UCR), Santa <!--PageBreak-->Cruz, beach, 15-17.vi.1950, M.T. James (4 ♂, 12 ♀, WSU), Santa Cruz, 9.vii.1972, D.G. Denning (1 ♀, UCDC); Sonoma Co., Bodega Bay, 13.v.1963, C.G. Moore (1 ♂, UCDC), Stillwater Cove, 23.v.1954, E.I. Schlinger (2 ♂, 2 ♀, UCDC), same as previous, J.G. Downey (1 ♂, 1 ♀, UCDC). <bold>Idaho:</bold> Adams Co., Little Salmon R, 18 mi. N New Meadows, 8.viii.1979, RLH (1 ♀, MTEC); Boise Co., Canyon Crk, 30 mi. NE Lowman, 15.ix.1981, RLH (1 ♀, MTEC); Kootenai Co., Beauty Crk, near Lake CD’A, 31.viii.1976, D.F. Veirs (1 ♀, WFBM); Latah Co., Mts Moscow, 25.vii.1920, R.C. Shannon (1 ♂, 1 ♀, USNM), Moscow Mts, East Twin Peak, 19.vii.1983, R.S. Zack (2 ♂, 1 ♀, WSU), Lower Sand Crk, nr. Bonami Crk, 16 mi. E Potlatch, 2900 ft, 5.viii.1979, WJT (3 ♂, WSU), same as previous, 9.viii.1979 (2 ♂, 6 ♀, WSU), same as previous, 28.viii.1982 (1 ♂, 1 ♀, WSU), 7 mi. N Troy, near Big Meadow Recreation Area, 3000 ft, 31.vii.1979, WJT (1 ♂, 1 ♀, WSU), Big Meadow Recreation Area, 7 mi. NNE Troy, 3000 ft, 7.viii.1986, WJT (1 ♂, 1 ♀, WSU); Nez Perce Co., Juliaetta Falls, 5.2 mi. S. Juliaetta, 3.iii.1983, J. Jenkins (2 ♀, MTEC). <bold>Oregon:</bold> Mt Hood, 29.vii.1966, FCH (10 ♂, 4 ♀, EMUS, FSCA, MTEC); Benton Co., Mary’s Peak, Parker Crk, roadside seepage, 26.ix.1967, KJG (1 ♂, ODAC), Marys Peak, Hwy 34, 4097', 16.vii.1968, B.V. Peterson (1 ♂, 1 ♀, CNC), Parker Crk, Marys Peak Rd, 1.vii.1971, G. Steyskal (1 ♂, 1 ♀, OSAC), Mary’s Peak nr Corvallis, F.R. Cole (1 ♂, EMEC); Coos Co., Charleston, marine biological station, 9.vii.1954, M.T. James (1 ♀, WSU); Hood River Co., Hood River, seepage over road cut, 15.viii.1966, KJG (2 ♂, 1 ♀, CAS, OSAC), 8 mi. NW Mt Hood, Lolo Pass Rd, roadside seepage, 9.x.1966, KJG (1 ♂, OSAC), 20 mi. S Hood River, vertical roadside seepage,16.viii.1966, KJG (1 ♂, 2 ♀, CAS, MTEC, OSAC), Hood River, 21.vi.1917, F.R. Cole (1 ♀, CAS); Jackson Co., 10 mi. S Ruch, stream margins, 22.v.1964, KJG (2 ♀, ODAC); Josephine Co., Grants Pass, black light trap, 15.ix.1965, KJG (1 ♂, ODAC); Lincoln Co., Agate Beach, base sea cliff, 16.v.1976, R.L. Westcott (1 ♀, ODAC), 15 mi. S Newport, seepage on sea cliffs, 13.vii.1966, KJG (1 ♂, 3 ♀, FSCA, OSAC), Newport, seeps along coastal cliffs, 22.vii.1983, WJT (1 ♂, 10 ♀, WSU), 20 mi. S Hood River, vertical roadcut seepage, 16.viii.1966, KJG (1 ♂, OSAC), Yachats, 20.vi.1939, G.E. Bohart (1 ♂,UCDC), 1 mi. N Depoe Bay, H<sub>2</sub>O spring above beach, 24.vi.1956, J.D. Lattin (1 ♂, OSAC); Linn Co., 1 mi. S Marion Forks, 15.v.1967, KJG (2 ♀, ODAC), same as previous, seepage along road cut, 31.vii.1966 (5 ♂, 2 ♀, CAS,CSCA, ODAC, OSAC), same as previous, shaded vertical seepage, 24.viii.1967 (7 ♂, 4 ♀, ODAC, OSAC, MTEC), same are previous, 21.vii.1969, E.M. Fisher (1 ♀, CSCA); Multnomah Co., Larch Mt, 15.viii.1966, KJG (2 ♂, FSCA), Portland, 16.vi.1926, A. Spuler (1 ♂, SEMC), Troutdale, 1.viii.1965, FCH (2 ♂, 2 ♀, FSCA, MTEC), same as previous, 23.vi.1963, L.S. Miller (1 ♀, FSCA); Tillamook Co., Oceanside, seepage along ocean cliff, 29.vii.1966, KJG (2 ♀, ODAC). <bold>Washington:</bold> "Washington (state)" (♀ paralectotype of <!--PageBreak--><italic><tp:taxon-name><tp:taxon-name-part taxon-name-part-type="genus">Liancalus</tp:taxon-name-part> <tp:taxon-name-part taxon-name-part-type="species">similis</tp:taxon-name-part></tp:taxon-name></italic>, SEMC), Mt Adams, 24.vii.1921, ALM (1 ♀, USNM); Asotin Co., 17 mi. S Anatone, nr. Grande Ronde River, 1950 ft, dripping spring, 10.viii.1976, WJT (1 ♂, WSU); Columbia Co., Tucanon RS, Blue Mts, 13.viii.1922, V.N. Argo (1 ♂, 2 ♀, USNM); King Co., Lake Washington, 12.viii.1917, ALM (7 ♂, 6 ♀, USNM); Okanogan Co., 9 mi. W Conconully, Salmon Mdws, 4500 ft, 3-6.vii.1975, N.E. Woodley (1 ♀, WSU), Seattle (1 ♂, 2 ♀, OSAC); Pacific Co., Ilwaco, vii.1917, ALM (3 ♀, USNM); San Juan Co., Friday Harbor, 23.vii.1905, JMA (2 ♂, 2 ♀, USNM), same as previous, 27.vii.1905 (2 ♂, USNM), Olga, 17.v.1910 (2 ♀, USNM); Skagit Co., 2 mi. S Sedro-Woolley, 28.viii.1971, H.P. Stene (2 ♂, WSU); Stevens Co., Deer Lake, near Chewelah, 6-7.v.1972, M.T. James (1 ♀, WSU); Whatcom Co., 9 mi. N Concrete, 15.vii.1969, R. Turnbow (1 ♀, UGCA).</p></tp:treatment-sec><tp:treatment-sec><!--Section generated to contain objects referenced in tp:taxon-treatment.--><fig id="F2" position="float" orientation="portrait"><label>Figure 2.</label><caption><p>Lateral view (unless otherwise noted) of abdomens and postabdomens of males, <bold>A</bold> <italic><tp:taxon-name><tp:taxon-name-part taxon-name-part-type="genus">Liancalus</tp:taxon-name-part> <tp:taxon-name-part taxon-name-part-type="species">genualis</tp:taxon-name-part></tp:taxon-name></italic> Loew <bold>B</bold> <italic><tp:taxon-name><tp:taxon-name-part taxon-name-part-type="genus">Liancalus</tp:taxon-name-part> <tp:taxon-name-part taxon-name-part-type="species">sonorus</tp:taxon-name-part></tp:taxon-name></italic> sp. n. <bold>C</bold> <italic><tp:taxon-name><tp:taxon-name-part taxon-name-part-type="genus">Liancalus</tp:taxon-name-part> <tp:taxon-name-part taxon-name-part-type="species">limbatus</tp:taxon-name-part></tp:taxon-name></italic> Van Duzee (dorsolateral view) <bold>D</bold> <italic><tp:taxon-name><tp:taxon-name-part taxon-name-part-type="genus">Liancalus</tp:taxon-name-part> <tp:taxon-name-part taxon-name-part-type="species">pterodactyl</tp:taxon-name-part></tp:taxon-name></italic> sp. n. <bold>E</bold> <italic><tp:taxon-name><tp:taxon-name-part taxon-name-part-type="genus">Liancalus</tp:taxon-name-part> <tp:taxon-name-part taxon-name-part-type="species">similis</tp:taxon-name-part></tp:taxon-name></italic> Aldrich, and <bold>F</bold> <italic><tp:taxon-name><tp:taxon-name-part taxon-name-part-type="genus">Liancalus</tp:taxon-name-part> <tp:taxon-name-part taxon-name-part-type="species">querulus</tp:taxon-name-part></tp:taxon-name></italic> Osten Sacken. Scale bars = 1 mm. See Figure <xref ref-type="fig" rid="F8">8</xref> for <italic><tp:taxon-name><tp:taxon-name-part taxon-name-part-type="genus">Liancalus</tp:taxon-name-part> <tp:taxon-name-part taxon-name-part-type="species">hydrophilus</tp:taxon-name-part></tp:taxon-name></italic>.</p></caption><graphic xmlns:xlink="http://www.w3.org/1999/xlink" xlink:href="zookeys-483-097-g002.jpg" position="float" orientation="portrait" xlink:type="simple" id="oo_38696.jpg"/></fig><fig id="F8" position="float" orientation="portrait"><label>Figure 8.</label><caption><p>Habitus photograph of male <italic><tp:taxon-name><tp:taxon-name-part taxon-name-part-type="genus">Liancalus</tp:taxon-name-part> <tp:taxon-name-part taxon-name-part-type="species">hydrophilus</tp:taxon-name-part></tp:taxon-name></italic> Aldrich taken at a waterfall in Utah County, Utah, <named-content xmlns:xlink="http://www.w3.org/1999/xlink" content-type="dwc:verbatimCoordinates" xlink:type="simple">N39.95963°, W111.2678°</named-content>, on 13 September 2013. Note long cerci with nearly uniform row of long yellow setae. Photo taken by C. Riley Nelson.</p></caption><graphic xmlns:xlink="http://www.w3.org/1999/xlink" xlink:href="zookeys-483-097-g008.jpg" position="float" orientation="portrait" xlink:type="simple" id="oo_38702.jpg"/></fig><fig id="F3" position="float" orientation="portrait"><label>Figure 3.</label><caption><p>Front tarsi of males, <bold>A</bold> <italic><tp:taxon-name><tp:taxon-name-part taxon-name-part-type="genus">Liancalus</tp:taxon-name-part> <tp:taxon-name-part taxon-name-part-type="species">pterodactyl</tp:taxon-name-part></tp:taxon-name></italic>  sp. n., medial view <bold>B</bold> <italic><tp:taxon-name><tp:taxon-name-part taxon-name-part-type="genus">Liancalus</tp:taxon-name-part> <tp:taxon-name-part taxon-name-part-type="species">hydrophilus</tp:taxon-name-part></tp:taxon-name></italic> Aldrich, medial view <bold>C</bold> <italic><tp:taxon-name><tp:taxon-name-part taxon-name-part-type="genus">Liancalus</tp:taxon-name-part> <tp:taxon-name-part taxon-name-part-type="species">genualis</tp:taxon-name-part></tp:taxon-name></italic> Loew, medial view <bold>D</bold> <italic><tp:taxon-name><tp:taxon-name-part taxon-name-part-type="genus">Liancalus</tp:taxon-name-part> <tp:taxon-name-part taxon-name-part-type="species">limbatus</tp:taxon-name-part></tp:taxon-name></italic> Van Duzee, medial view <bold>E</bold> <italic><tp:taxon-name><tp:taxon-name-part taxon-name-part-type="genus">Liancalus</tp:taxon-name-part> <tp:taxon-name-part taxon-name-part-type="species">sonorus</tp:taxon-name-part></tp:taxon-name></italic>  sp. n., medial view <bold>F1</bold> <italic><tp:taxon-name><tp:taxon-name-part taxon-name-part-type="genus">Liancalus</tp:taxon-name-part> <tp:taxon-name-part taxon-name-part-type="species">querulus</tp:taxon-name-part></tp:taxon-name></italic> Osten Sacken, ventral view <bold>F2</bold> <italic><tp:taxon-name><tp:taxon-name-part taxon-name-part-type="genus">Liancalus</tp:taxon-name-part> <tp:taxon-name-part taxon-name-part-type="species">querulus</tp:taxon-name-part></tp:taxon-name></italic>, medial view <bold>G1</bold> <italic><tp:taxon-name><tp:taxon-name-part taxon-name-part-type="genus">Liancalus</tp:taxon-name-part> <tp:taxon-name-part taxon-name-part-type="species">similis</tp:taxon-name-part></tp:taxon-name></italic> Aldrich, ventral view <bold>G2</bold> <italic><tp:taxon-name><tp:taxon-name-part taxon-name-part-type="genus">Liancalus</tp:taxon-name-part> <tp:taxon-name-part taxon-name-part-type="species">similis</tp:taxon-name-part></tp:taxon-name></italic>, medial view. Scale bars = 0.5 mm. t<sub>1</sub> = tarsomere 1, t<sub>2</sub> = tarsomere 2.</p></caption><graphic xmlns:xlink="http://www.w3.org/1999/xlink" xlink:href="zookeys-483-097-g003.jpg" position="float" orientation="portrait" xlink:type="simple" id="oo_38697.jpg"/></fig><fig id="F5" position="float" orientation="portrait"><label>Figure 5.</label><caption><p>Wings of male <bold>A</bold> <italic><tp:taxon-name><tp:taxon-name-part taxon-name-part-type="genus">Liancalus</tp:taxon-name-part> <tp:taxon-name-part taxon-name-part-type="species">genualis</tp:taxon-name-part></tp:taxon-name></italic> Loew <bold>B</bold> <italic><tp:taxon-name><tp:taxon-name-part taxon-name-part-type="genus">Liancalus</tp:taxon-name-part> <tp:taxon-name-part taxon-name-part-type="species">sonorus</tp:taxon-name-part></tp:taxon-name></italic>  sp. n., and <bold>C</bold> <italic><tp:taxon-name><tp:taxon-name-part taxon-name-part-type="genus">Liancalus</tp:taxon-name-part> <tp:taxon-name-part taxon-name-part-type="species">limbatus</tp:taxon-name-part></tp:taxon-name></italic> Van Duzee. Scale bars = 1 mm.</p></caption><graphic xmlns:xlink="http://www.w3.org/1999/xlink" xlink:href="zookeys-483-097-g005.jpg" position="float" orientation="portrait" xlink:type="simple" id="oo_38699.jpg"/></fig><fig id="F10" position="float" orientation="portrait"><label>Figure 10.</label><caption><p><italic><tp:taxon-name><tp:taxon-name-part taxon-name-part-type="genus">Liancalus</tp:taxon-name-part></tp:taxon-name></italic> male terminalia, right lateral view of <bold>A</bold> <italic><tp:taxon-name><tp:taxon-name-part taxon-name-part-type="genus">Liancalus</tp:taxon-name-part> <tp:taxon-name-part taxon-name-part-type="species">genualis</tp:taxon-name-part></tp:taxon-name></italic> Loew <bold>B</bold> <italic><tp:taxon-name><tp:taxon-name-part taxon-name-part-type="genus">Liancalus</tp:taxon-name-part> <tp:taxon-name-part taxon-name-part-type="species">sonorus</tp:taxon-name-part></tp:taxon-name></italic>  sp. n., and <bold>C</bold> <italic><tp:taxon-name><tp:taxon-name-part taxon-name-part-type="genus">Liancalus</tp:taxon-name-part> <tp:taxon-name-part taxon-name-part-type="species">limbatus</tp:taxon-name-part></tp:taxon-name></italic> Van Duzee. ej apod = ejaculatory apodeme. Scale bar = 1 mm. Only base of cercus shown, see Fig. <xref ref-type="fig" rid="F2">2</xref> for photographs of entire cerci.</p></caption><graphic xmlns:xlink="http://www.w3.org/1999/xlink" xlink:href="zookeys-483-097-g010.jpg" position="float" orientation="portrait" xlink:type="simple" id="oo_38704.jpg"/></fig><fig id="F14" position="float" orientation="portrait"><label>Figure 14.</label><caption><p>Known distributions of <bold>A</bold> <italic><tp:taxon-name><tp:taxon-name-part taxon-name-part-type="genus">Liancalus</tp:taxon-name-part> <tp:taxon-name-part taxon-name-part-type="species">hydrophilus</tp:taxon-name-part></tp:taxon-name></italic> Aldrich and <bold>B</bold> <italic><tp:taxon-name><tp:taxon-name-part taxon-name-part-type="genus">Liancalus</tp:taxon-name-part> <tp:taxon-name-part taxon-name-part-type="species">limbatus</tp:taxon-name-part></tp:taxon-name></italic> Van Duzee.</p></caption><graphic xmlns:xlink="http://www.w3.org/1999/xlink" xlink:href="zookeys-483-097-g014.jpg" position="float" orientation="portrait" xlink:type="simple" id="oo_38708.jpg"/></fig><fig id="F16" position="float" orientation="portrait"><label>Figure 16.</label><caption><p>Wings of female species of <italic><tp:taxon-name><tp:taxon-name-part taxon-name-part-type="genus">Liancalus</tp:taxon-name-part></tp:taxon-name></italic>, <bold>A</bold> <italic><tp:taxon-name><tp:taxon-name-part taxon-name-part-type="genus">Liancalus</tp:taxon-name-part> <tp:taxon-name-part taxon-name-part-type="species">pterodactyl</tp:taxon-name-part></tp:taxon-name></italic>  sp. n. <bold>B</bold> <italic><tp:taxon-name><tp:taxon-name-part taxon-name-part-type="genus">Liancalus</tp:taxon-name-part> <tp:taxon-name-part taxon-name-part-type="species">genualis</tp:taxon-name-part></tp:taxon-name></italic> Loew <bold>C</bold> <italic><tp:taxon-name><tp:taxon-name-part taxon-name-part-type="genus">Liancalus</tp:taxon-name-part> <tp:taxon-name-part taxon-name-part-type="species">hydrophilus</tp:taxon-name-part></tp:taxon-name></italic> Aldrich <bold>D</bold> <italic><tp:taxon-name><tp:taxon-name-part taxon-name-part-type="genus">Liancalus</tp:taxon-name-part> <tp:taxon-name-part taxon-name-part-type="species">limbatus</tp:taxon-name-part></tp:taxon-name></italic> Van Duzee <bold>E</bold> <italic><tp:taxon-name><tp:taxon-name-part taxon-name-part-type="genus">Liancalus</tp:taxon-name-part> <tp:taxon-name-part taxon-name-part-type="species">similis</tp:taxon-name-part></tp:taxon-name></italic> Aldrich <bold>F</bold> <italic><tp:taxon-name><tp:taxon-name-part taxon-name-part-type="genus">Liancalus</tp:taxon-name-part> <tp:taxon-name-part taxon-name-part-type="species">sonorus</tp:taxon-name-part></tp:taxon-name></italic>  sp. n. <bold>G</bold> <italic><tp:taxon-name><tp:taxon-name-part taxon-name-part-type="genus">Liancalus</tp:taxon-name-part> <tp:taxon-name-part taxon-name-part-type="species">querulus</tp:taxon-name-part></tp:taxon-name></italic> Osten Sacken. Wing cells bm+dm, r<sub>2+3</sub> and r<sub>4+5</sub> are labeled in (<bold>A</bold>); wing veins dm-cu and M<sub>1</sub> are labeled in (<bold>B</bold>).</p></caption><graphic xmlns:xlink="http://www.w3.org/1999/xlink" xlink:href="zookeys-483-097-g016.jpg" position="float" orientation="portrait" xlink:type="simple" id="oo_38710.jpg"/></fig></tp:treatment-sec><ref-list><ref id="B65"><mixed-citation xmlns:xlink="http://www.w3.org/1999/xlink" xlink:type="simple"><person-group><name name-style="western"><surname>Van Duzee</surname><given-names>MC</given-names></name></person-group> (<year>1917</year>) <article-title>New North American species of <tp:taxon-name><tp:taxon-name-part taxon-name-part-type="family">Dolichopodidae</tp:taxon-name-part></tp:taxon-name> (Dip.).</article-title><source>Entomological News</source><volume>28</volume>: <fpage>123</fpage>–<lpage>128</lpage>.</mixed-citation></ref></ref-list></tp:taxon-treatment>
