# Supplementary material for: A revision of the Nearctic species of Liancalus Loew (Diptera, Dolichopodidae)
Source: Zookeys. 2015 Feb 23;(483):97–147. doi: 10.3897/zookeys.483.9222 (PMC4351449; doi:10.3897/zookeys.483.9222)
Supplement: XML Treatment for Liancalus pterodactyl [file zookeys.483.9222-treatment5.xml]

<!DOCTYPE tp:taxon-treatment
  PUBLIC "-//TaxonX//DTD Taxonomic Treatment Publishing DTD v0 20100105//EN" "tax-treatment-NSO.dtd">
<tp:taxon-treatment xmlns:tp="http://www.plazi.org/taxpub"><tp:treatment-meta><kwd-group><label>Taxon classification</label><kwd><named-content content-type="kingdom">Animalia</named-content></kwd><kwd><named-content content-type="order">Diptera</named-content></kwd><kwd><named-content content-type="family">Dolichopodidae</named-content></kwd></kwd-group><mixed-citation publication-type="journal"><person-group><name><surname>Runyon</surname><given-names>Justin B.</given-names></name><name><surname>Hurley</surname><given-names>Richard L.</given-names></name></person-group><article-title>A revision of the Nearctic species of <italic><tp:taxon-name><tp:taxon-name-part taxon-name-part-type="genus">Liancalus</tp:taxon-name-part></tp:taxon-name></italic> Loew (<tp:taxon-name><tp:taxon-name-part taxon-name-part-type="order">Diptera</tp:taxon-name-part></tp:taxon-name>, <tp:taxon-name><tp:taxon-name-part taxon-name-part-type="family">Dolichopodidae</tp:taxon-name-part></tp:taxon-name>)</article-title><source>Zookeys</source><day>23</day><month>2</month><year>2015</year><volume>2015</volume><issue>483</issue><fpage>97</fpage><lpage>147</lpage><pub-id pub-id-type="doi">10.3897/zookeys.483.9222</pub-id></mixed-citation></tp:treatment-meta><tp:nomenclature><tp:taxon-name>
                        <tp:taxon-name-part taxon-name-part-type="genus">Liancalus</tp:taxon-name-part>
                        <tp:taxon-name-part taxon-name-part-type="species">pterodactyl</tp:taxon-name-part>
                        <object-id xmlns:xlink="http://www.w3.org/1999/xlink" content-type="zoobank" xlink:type="simple">http://zoobank.org/2C4A491C-2092-404D-B9E6-DEDB36EE233B</object-id>
                    </tp:taxon-name><tp:taxon-authority>Runyon &amp; Hurley</tp:taxon-authority><tp:taxon-status xmlns:xlink="http://www.w3.org/1999/xlink" xlink:type="simple">sp. n.</tp:taxon-status><xref ref-type="fig" rid="F1">Figs 1</xref><xref ref-type="fig" rid="F2">, 2D</xref><xref ref-type="fig" rid="F3">, 3A</xref><xref ref-type="fig" rid="F4">, 4A</xref><xref ref-type="fig" rid="F7">, 7</xref><xref ref-type="fig" rid="F11">, 11A</xref><xref ref-type="fig" rid="F13">, 13</xref><xref ref-type="fig" rid="F16">, 16A</xref><!--PageBreak--><!--PageBreak--></tp:nomenclature><tp:treatment-sec sec-type="Diagnosis"><title>Diagnosis.</title><p>Males are most similar to <italic><tp:taxon-name><tp:taxon-name-part taxon-name-part-type="genus">Liancalus</tp:taxon-name-part> <tp:taxon-name-part taxon-name-part-type="species">hydrophilus</tp:taxon-name-part></tp:taxon-name></italic> but have a longer, more slender setae-bearing lobe on posteroapical wing margin (Figs <xref ref-type="fig" rid="F4">4</xref>, <xref ref-type="fig" rid="F7">7</xref>). Cerci of male <italic><tp:taxon-name><tp:taxon-name-part taxon-name-part-type="genus">Liancalus</tp:taxon-name-part> <tp:taxon-name-part taxon-name-part-type="species">pterodactyl</tp:taxon-name-part></tp:taxon-name></italic> have long setae confined mostly to apical half (Fig. <xref ref-type="fig" rid="F2">2D</xref>), whereas <italic><tp:taxon-name><tp:taxon-name-part taxon-name-part-type="genus">Liancalus</tp:taxon-name-part> <tp:taxon-name-part taxon-name-part-type="species">hydrophilus</tp:taxon-name-part></tp:taxon-name></italic> has long, evenly-spaced setae along the full-length of the cerci (Fig. <xref ref-type="fig" rid="F8">8</xref>). Females are distinguished by the dorsal one-quarter or more postcranial hairs dark brown to black (other Nearctic species have at most a few dark hairs).</p></tp:treatment-sec><tp:treatment-sec sec-type="Description"><title>Description.</title><p><bold>Male.</bold> Body length 9.0–12.0 mm, wing length 7.5–8.5 mm. <bold>Head:</bold> Face nearly parallel-sided on dorsal half, widening toward clypeus; frontoclypeal suture near mid-face, distinct; eyes with short hairs between facets; face green-bronze (more green immediately below antenna) with silver pollen most noticeable along eyes and on ventral half of face; ommatidia essentially the same size throughout. Vertex concolorous with face, usually with dense silver pollen. Vertical setae on small elevation; ocellar tubercle prominent with 2 large setae (subequal in size to vertical setae); with 2 postocellar setae which are two-thirds length ocellar setae; postocular setae approximately half length of vertical setae with dorsal two-thirds of postocular setae black (approximately 20 black setae), ventral third (approximately 10 setae) white and more slender and slightly longer than other postocular setae. Ventral postcranial hairs (beard) abundant, white with dorsal third to one-quarter black. Palpus black, covered with silver pollen and sparse black hairs. Antenna (Fig. <xref ref-type="fig" rid="F1">1</xref>) black, first flagellomere about as long as wide, rounded apically, arista inserted near midpoint of dorsal edge.</p><p><bold>Thorax:</bold> Scutum blue-green with bronze stripes between acrostichal setae and dorsocentral setae, and along intra-alar setae; scutellum and posterior slope of scutum blue-green, posterior slope of scutum sometimes with bronze medially; notopleuron and postpronotum (humerus) covered with dense silver pollen, usually with some blue-green reflections; usually 6–10 dorsocentral setae; 8–14 long acrostichal setae (≥ 2/3 length of dorsocentral setae), in a single row; 2 notopleural setae; postpronotum with 1–2 strong setae and often a few smaller hairs or setae; 2 presutural intra-alar setae; 1 presutural and 2 postsutural supra-alar setae; 1 postalar seta; scutellum blue-green with 8 (rarely 9) large marginal setae (4 per side), no additional hairs; proepisternum with 1 dorsal and 1 ventral tuft of white hairs. Pleura metallic green-bronze, covered with dense silver-gray pollen, without setae or hairs (Fig. <xref ref-type="fig" rid="F1">1</xref>).</p><!--PageBreak--><p><bold>Legs:</bold> Legs concolorous with pleura. Coxa I (Fig. <xref ref-type="fig" rid="F1">1</xref>) uniformly covered with white, slender hairs on anterior surface (length of hairs subequal to width of coxa I), with a few black, slender setae at apex. Coxa II with white hairs anteriorly, a couple black setae near apex, and a black <italic>ad</italic> seta just beyond 1/2. Coxa III with scattered white hairs and a black dorsal seta near 1/2. Femur I with sparse white hairs on ventral surface (length ≤ width of femur). Femur II with row of short (≤ width of femur) posterior to <italic>pv</italic> setae on distal half, those near middle of femur white, longest and becoming black and shorter apically; with a row of very short black <italic>ad</italic> setae preceding usual preapical seta. Femur III with scattered white hairs (length ≤ width of femur) on dorsal and posterior surface at base. Tarsus I(2) short (length subequal to width), slightly thickened, with ventral brush of setulae (Fig. <xref ref-type="fig" rid="F3">3A</xref>). Ratios of tibia:tarsomeres for leg I: 18-7-2-5-3-2; for leg II: 26-22-7-4-2-2; for leg III: 38-17-13-4-2-2.</p><p><bold>Wing</bold> (Figs <xref ref-type="fig" rid="F4">4A</xref>, <xref ref-type="fig" rid="F7">7</xref>): Hyaline, with light brown clouding between R<sub>2+3</sub> and R<sub>4+5</sub> apically, most distinct along veins; with a longitudinal spurious vein immediately above M<sub>1</sub> that ends near junction of M<sub>1</sub> with dm-cu; apical part of membrane between R<sub>4+5</sub> and M<sub>1</sub> with a narrow, translucent area that is white in certain lights and enclosed within a small, brown cloud (Fig. <xref ref-type="fig" rid="F7">7</xref>). Fourth costal sector (between R<sub>4+5</sub> and M<sub>1</sub>) flattened with a cluster of 3–4 long, black setae at apex of M<sub>1</sub> that are usually fused apically; wing margin between M<sub>1</sub> and CuA<sub>1</sub> with a long (length &gt; 3× width), slender, finger-like projection bearing several black setae at apex. Calypter yellow with a fan of long, pale yellow setae at apex. Halter pale yellow (Fig. <xref ref-type="fig" rid="F1">1</xref>).</p><p><bold>Abdomen:</bold> Cylindrical, elongate (Fig. <xref ref-type="fig" rid="F2">2D</xref>); T1 metallic blue-green, covered with dense silver pollen. T2-T4 mostly metallic blue-green with silver pollen, with apical one-third bronze, usually bronze dorsally at base. T5 dark bronze with metallic green dorsally and sparse silver pollen. T6 dark metallic blue-green with sparse to moderate silver pollen. T1-T3 with long, white hair laterally, longest on T1 and T2. Sternites bronze with sparse silver-gray pollen. S1 bare except for lateral tuft of white hairs at extreme base. S2 and S3 with sparse long, white hairs. S4 mostly bare. Hypopygium (Fig. <xref ref-type="fig" rid="F11">11A</xref>): cerci as long or longer then abdomen, slender, cylindrical, with pale yellow setae on ventral surface that are most dense and longest on apical half (Fig. <xref ref-type="fig" rid="F2">2D</xref>).</p><p><bold>Female.</bold> Body length 7.5–9.0 mm, wing length 7.0–7.5 mm. Similar to male except for face wider; palpus covered with golden brown pollen, with denser, black setae. Femur I with <italic>pd</italic> row of black setae/hairs and relatively long (subequal to width of femur), white hairs on ventral and posterior surface. Femur II with pale hair on posterior surface extending nearly to base; tarsus I(2) normal, not unusually short or thickened. Wing (Fig. <xref ref-type="fig" rid="F16">16A</xref>) hyaline, of normal shape; with diffuse brown clouding immediately above M<sub>1</sub> before junction with dm-cu, this clouding often continuing posteriorly into cell bm+dm.</p></tp:treatment-sec><tp:treatment-sec sec-type="Etymology"><title>Etymology.</title><p>The epithet, a noun in apposition, is in reference to the large size of this species – reminiscent of the large pterosaurs from the Jurassic; and the Greek <italic>pteron</italic> "wing" + <italic>daktylos</italic> "finger" in reference to the finger-like lobe on the wing (Fig. <xref ref-type="fig" rid="F4">4A</xref>).</p></tp:treatment-sec><tp:treatment-sec sec-type="Remarks"><title>Remarks.</title><p>This is perhaps the largest species of <tp:taxon-name><tp:taxon-name-part taxon-name-part-type="family">Dolichopodidae</tp:taxon-name-part></tp:taxon-name>, at least in terms of body length.</p><!--PageBreak--></tp:treatment-sec><tp:treatment-sec sec-type="Distribution"><title>Distribution.</title><p>This species occurs in the Northern Rocky Mountains of U.S. and neighboring Canada; one male was collected in the Trinity Alps of northern California (Fig. <xref ref-type="fig" rid="F13">13</xref>).</p></tp:treatment-sec><tp:treatment-sec sec-type="Type material"><title>Type material.</title><p><bold>HOLOTYPE</bold> ♂, labelled: "MONTANA: Gallatin Co./ Grotto Falls 7000'/ 22 mi S Bozeman/ 19-VIII-2001/ J. B. Runyon"; "HOLOTYPE/ ♂ <italic><tp:taxon-name><tp:taxon-name-part taxon-name-part-type="genus">Liancalus</tp:taxon-name-part></tp:taxon-name></italic>/ <italic><tp:taxon-name><tp:taxon-name-part taxon-name-part-type="species">pterodactyl</tp:taxon-name-part></tp:taxon-name></italic>/ Runyon &amp; Hurley" [red label] (MCZ). <bold>PARATYPES:</bold> <bold>CANADA.</bold> <bold>Alberta:</bold> Lake Louise, 30.x.1923, Eric Hearle (1 ♂, CNC), Banff, 6.x.1926, Eric Hearle (1 ♂, CNC). British Columbia: Robson, 13.iii.1957, H.R. Foxlee (3 ♀, UBCZ), same as previous, 14.iii.1957 (1 ♀, UBCZ), same as previous, 18.iii.1957 (1 ♀, UBCZ), same as previous, 17.x.1961 (1 ♀, UBCZ). <bold>USA.</bold> <bold>California:</bold> Trinity Co., Siligo Mtn, 7000 ft, 11.viii.1967 (1 ♂, CAS). <bold>Idaho:</bold> Bonner Co., 14 mi. NW Samuels, 26.ix.1969, W.F. Barr (1 ♀, WSU). <bold>Montana:</bold> Flathead Co., seep on Going to the Sun Rd nr Haystack Crk, Glacier NP, 22.ix.2003, J. Giersch (1 ♂, MTEC), Cattle Queen Crk at Highline Trail, Glacier NP, <named-content xmlns:xlink="http://www.w3.org/1999/xlink" content-type="dwc:verbatimCoordinates" xlink:type="simple">48.832221, -113.799051</named-content>, 1845 m elev, 11.ix.2012, J. Giersch (1 ♂, MTEC); Gallatin Co., Bozeman, 3.ix.1960, S. Wiegand (1 ♂, MTEC), Silken Skein Falls, 3 mi. S Hyalite Rsvr., 8333 ft, 11.viii.2000, JBR (1 ♂, MTEC), Palisade Falls, 1 mi. S Hyalite Rsvr., 7685 ft, 12.viii.2000, RLH &amp; JBR (1 ♂, 2 ♀, MTEC), same as previous, 19.x.2000, JBR (2 ♂, MTEC), same as previous, 20.iv.2002, JBR (1 ♀, MTEC), same as previous, 20.viii.2009, JBR (3 ♂, 1 ♀, MTEC), same as previous, 12.x.2012, JBR (1 ♂, MTEC); Glacier Co., Cracker Lake inlet far West stream, Glacier NP, <named-content xmlns:xlink="http://www.w3.org/1999/xlink" content-type="dwc:verbatimCoordinates" xlink:type="simple">48.742317, -113.651581</named-content>, 1845 m elev, 9.ix.2011, J. Giersch (1 ♂, MTEC).</p></tp:treatment-sec><tp:treatment-sec><!--Section generated to contain objects referenced in tp:taxon-treatment.--><fig id="F1" position="float" orientation="portrait"><label>Figure 1.</label><caption><p>Lateral view of head and thorax of the holotype of <italic><tp:taxon-name><tp:taxon-name-part taxon-name-part-type="genus">Liancalus</tp:taxon-name-part> <tp:taxon-name-part taxon-name-part-type="species">pterodactyl</tp:taxon-name-part></tp:taxon-name></italic> sp. n. The finger-like projection on the proepimeron is indicated with an arrow; this lobe is diagnostic for the genus <italic><tp:taxon-name><tp:taxon-name-part taxon-name-part-type="genus">Liancalus</tp:taxon-name-part></tp:taxon-name></italic>. Scale bar = 1 mm.</p></caption><graphic xmlns:xlink="http://www.w3.org/1999/xlink" xlink:href="zookeys-483-097-g001.jpg" position="float" orientation="portrait" xlink:type="simple" id="oo_38695.jpg"/></fig><fig id="F2" position="float" orientation="portrait"><label>Figure 2.</label><caption><p>Lateral view (unless otherwise noted) of abdomens and postabdomens of males, <bold>A</bold> <italic><tp:taxon-name><tp:taxon-name-part taxon-name-part-type="genus">Liancalus</tp:taxon-name-part> <tp:taxon-name-part taxon-name-part-type="species">genualis</tp:taxon-name-part></tp:taxon-name></italic> Loew <bold>B</bold> <italic><tp:taxon-name><tp:taxon-name-part taxon-name-part-type="genus">Liancalus</tp:taxon-name-part> <tp:taxon-name-part taxon-name-part-type="species">sonorus</tp:taxon-name-part></tp:taxon-name></italic> sp. n. <bold>C</bold> <italic><tp:taxon-name><tp:taxon-name-part taxon-name-part-type="genus">Liancalus</tp:taxon-name-part> <tp:taxon-name-part taxon-name-part-type="species">limbatus</tp:taxon-name-part></tp:taxon-name></italic> Van Duzee (dorsolateral view) <bold>D</bold> <italic><tp:taxon-name><tp:taxon-name-part taxon-name-part-type="genus">Liancalus</tp:taxon-name-part> <tp:taxon-name-part taxon-name-part-type="species">pterodactyl</tp:taxon-name-part></tp:taxon-name></italic> sp. n. <bold>E</bold> <italic><tp:taxon-name><tp:taxon-name-part taxon-name-part-type="genus">Liancalus</tp:taxon-name-part> <tp:taxon-name-part taxon-name-part-type="species">similis</tp:taxon-name-part></tp:taxon-name></italic> Aldrich, and <bold>F</bold> <italic><tp:taxon-name><tp:taxon-name-part taxon-name-part-type="genus">Liancalus</tp:taxon-name-part> <tp:taxon-name-part taxon-name-part-type="species">querulus</tp:taxon-name-part></tp:taxon-name></italic> Osten Sacken. Scale bars = 1 mm. See Figure <xref ref-type="fig" rid="F8">8</xref> for <italic><tp:taxon-name><tp:taxon-name-part taxon-name-part-type="genus">Liancalus</tp:taxon-name-part> <tp:taxon-name-part taxon-name-part-type="species">hydrophilus</tp:taxon-name-part></tp:taxon-name></italic>.</p></caption><graphic xmlns:xlink="http://www.w3.org/1999/xlink" xlink:href="zookeys-483-097-g002.jpg" position="float" orientation="portrait" xlink:type="simple" id="oo_38696.jpg"/></fig><fig id="F8" position="float" orientation="portrait"><label>Figure 8.</label><caption><p>Habitus photograph of male <italic><tp:taxon-name><tp:taxon-name-part taxon-name-part-type="genus">Liancalus</tp:taxon-name-part> <tp:taxon-name-part taxon-name-part-type="species">hydrophilus</tp:taxon-name-part></tp:taxon-name></italic> Aldrich taken at a waterfall in Utah County, Utah, <named-content xmlns:xlink="http://www.w3.org/1999/xlink" content-type="dwc:verbatimCoordinates" xlink:type="simple">N39.95963°, W111.2678°</named-content>, on 13 September 2013. Note long cerci with nearly uniform row of long yellow setae. Photo taken by C. Riley Nelson.</p></caption><graphic xmlns:xlink="http://www.w3.org/1999/xlink" xlink:href="zookeys-483-097-g008.jpg" position="float" orientation="portrait" xlink:type="simple" id="oo_38702.jpg"/></fig><fig id="F3" position="float" orientation="portrait"><label>Figure 3.</label><caption><p>Front tarsi of males, <bold>A</bold> <italic><tp:taxon-name><tp:taxon-name-part taxon-name-part-type="genus">Liancalus</tp:taxon-name-part> <tp:taxon-name-part taxon-name-part-type="species">pterodactyl</tp:taxon-name-part></tp:taxon-name></italic>  sp. n., medial view <bold>B</bold> <italic><tp:taxon-name><tp:taxon-name-part taxon-name-part-type="genus">Liancalus</tp:taxon-name-part> <tp:taxon-name-part taxon-name-part-type="species">hydrophilus</tp:taxon-name-part></tp:taxon-name></italic> Aldrich, medial view <bold>C</bold> <italic><tp:taxon-name><tp:taxon-name-part taxon-name-part-type="genus">Liancalus</tp:taxon-name-part> <tp:taxon-name-part taxon-name-part-type="species">genualis</tp:taxon-name-part></tp:taxon-name></italic> Loew, medial view <bold>D</bold> <italic><tp:taxon-name><tp:taxon-name-part taxon-name-part-type="genus">Liancalus</tp:taxon-name-part> <tp:taxon-name-part taxon-name-part-type="species">limbatus</tp:taxon-name-part></tp:taxon-name></italic> Van Duzee, medial view <bold>E</bold> <italic><tp:taxon-name><tp:taxon-name-part taxon-name-part-type="genus">Liancalus</tp:taxon-name-part> <tp:taxon-name-part taxon-name-part-type="species">sonorus</tp:taxon-name-part></tp:taxon-name></italic>  sp. n., medial view <bold>F1</bold> <italic><tp:taxon-name><tp:taxon-name-part taxon-name-part-type="genus">Liancalus</tp:taxon-name-part> <tp:taxon-name-part taxon-name-part-type="species">querulus</tp:taxon-name-part></tp:taxon-name></italic> Osten Sacken, ventral view <bold>F2</bold> <italic><tp:taxon-name><tp:taxon-name-part taxon-name-part-type="genus">Liancalus</tp:taxon-name-part> <tp:taxon-name-part taxon-name-part-type="species">querulus</tp:taxon-name-part></tp:taxon-name></italic>, medial view <bold>G1</bold> <italic><tp:taxon-name><tp:taxon-name-part taxon-name-part-type="genus">Liancalus</tp:taxon-name-part> <tp:taxon-name-part taxon-name-part-type="species">similis</tp:taxon-name-part></tp:taxon-name></italic> Aldrich, ventral view <bold>G2</bold> <italic><tp:taxon-name><tp:taxon-name-part taxon-name-part-type="genus">Liancalus</tp:taxon-name-part> <tp:taxon-name-part taxon-name-part-type="species">similis</tp:taxon-name-part></tp:taxon-name></italic>, medial view. Scale bars = 0.5 mm. t<sub>1</sub> = tarsomere 1, t<sub>2</sub> = tarsomere 2.</p></caption><graphic xmlns:xlink="http://www.w3.org/1999/xlink" xlink:href="zookeys-483-097-g003.jpg" position="float" orientation="portrait" xlink:type="simple" id="oo_38697.jpg"/></fig><fig id="F4" position="float" orientation="portrait"><label>Figure 4.</label><caption><p>Wings of male <bold>A</bold> <italic><tp:taxon-name><tp:taxon-name-part taxon-name-part-type="genus">Liancalus</tp:taxon-name-part> <tp:taxon-name-part taxon-name-part-type="species">pterodactyl</tp:taxon-name-part></tp:taxon-name></italic>  sp. n., and <bold>B</bold> <italic><tp:taxon-name><tp:taxon-name-part taxon-name-part-type="genus">Liancalus</tp:taxon-name-part> <tp:taxon-name-part taxon-name-part-type="species">hydrophilus</tp:taxon-name-part></tp:taxon-name></italic> Aldrich. Scale bars = 1 mm.</p></caption><graphic xmlns:xlink="http://www.w3.org/1999/xlink" xlink:href="zookeys-483-097-g004.jpg" position="float" orientation="portrait" xlink:type="simple" id="oo_38698.jpg"/></fig><fig id="F7" position="float" orientation="portrait"><label>Figure 7.</label><caption><p>Wing tip of male <italic><tp:taxon-name><tp:taxon-name-part taxon-name-part-type="genus">Liancalus</tp:taxon-name-part> <tp:taxon-name-part taxon-name-part-type="species">pterodactyl</tp:taxon-name-part></tp:taxon-name></italic>  sp. n., showing white reflectance of apical spot in certain lights. Scale bar = 1 mm.</p></caption><graphic xmlns:xlink="http://www.w3.org/1999/xlink" xlink:href="zookeys-483-097-g007.jpg" position="float" orientation="portrait" xlink:type="simple" id="oo_38701.jpg"/></fig><fig id="F11" position="float" orientation="portrait"><label>Figure 11.</label><caption><p><italic><tp:taxon-name><tp:taxon-name-part taxon-name-part-type="genus">Liancalus</tp:taxon-name-part></tp:taxon-name></italic> male terminalia, right lateral view of <bold>A</bold> <italic><tp:taxon-name><tp:taxon-name-part taxon-name-part-type="genus">Liancalus</tp:taxon-name-part> <tp:taxon-name-part taxon-name-part-type="species">pterodactyl</tp:taxon-name-part></tp:taxon-name></italic>  sp. n., and <bold>B</bold> <italic><tp:taxon-name><tp:taxon-name-part taxon-name-part-type="genus">Liancalus</tp:taxon-name-part> <tp:taxon-name-part taxon-name-part-type="species">hydrophilus</tp:taxon-name-part></tp:taxon-name></italic> Aldrich. ej apod = ejaculatory apodeme. Scale bar = 1 mm. Only base of cercus shown, see Figures <xref ref-type="fig" rid="F2">2D</xref> and <xref ref-type="fig" rid="F8">8</xref> for photographs of entire cerci.</p></caption><graphic xmlns:xlink="http://www.w3.org/1999/xlink" xlink:href="zookeys-483-097-g011.jpg" position="float" orientation="portrait" xlink:type="simple" id="oo_38705.jpg"/></fig><fig id="F13" position="float" orientation="portrait"><label>Figure 13.</label><caption><p>Known distributions of <italic><tp:taxon-name><tp:taxon-name-part taxon-name-part-type="genus">Liancalus</tp:taxon-name-part> <tp:taxon-name-part taxon-name-part-type="species">pterodactyl</tp:taxon-name-part></tp:taxon-name></italic>  sp. n., <italic><tp:taxon-name><tp:taxon-name-part taxon-name-part-type="genus">Liancalus</tp:taxon-name-part> <tp:taxon-name-part taxon-name-part-type="species">sonorus</tp:taxon-name-part></tp:taxon-name></italic>  sp. n., and <italic><tp:taxon-name><tp:taxon-name-part taxon-name-part-type="genus">Liancalus</tp:taxon-name-part> <tp:taxon-name-part taxon-name-part-type="species">genualis</tp:taxon-name-part></tp:taxon-name></italic> Loew.</p></caption><graphic xmlns:xlink="http://www.w3.org/1999/xlink" xlink:href="zookeys-483-097-g013.jpg" position="float" orientation="portrait" xlink:type="simple" id="oo_38707.jpg"/></fig><fig id="F16" position="float" orientation="portrait"><label>Figure 16.</label><caption><p>Wings of female species of <italic><tp:taxon-name><tp:taxon-name-part taxon-name-part-type="genus">Liancalus</tp:taxon-name-part></tp:taxon-name></italic>, <bold>A</bold> <italic><tp:taxon-name><tp:taxon-name-part taxon-name-part-type="genus">Liancalus</tp:taxon-name-part> <tp:taxon-name-part taxon-name-part-type="species">pterodactyl</tp:taxon-name-part></tp:taxon-name></italic>  sp. n. <bold>B</bold> <italic><tp:taxon-name><tp:taxon-name-part taxon-name-part-type="genus">Liancalus</tp:taxon-name-part> <tp:taxon-name-part taxon-name-part-type="species">genualis</tp:taxon-name-part></tp:taxon-name></italic> Loew <bold>C</bold> <italic><tp:taxon-name><tp:taxon-name-part taxon-name-part-type="genus">Liancalus</tp:taxon-name-part> <tp:taxon-name-part taxon-name-part-type="species">hydrophilus</tp:taxon-name-part></tp:taxon-name></italic> Aldrich <bold>D</bold> <italic><tp:taxon-name><tp:taxon-name-part taxon-name-part-type="genus">Liancalus</tp:taxon-name-part> <tp:taxon-name-part taxon-name-part-type="species">limbatus</tp:taxon-name-part></tp:taxon-name></italic> Van Duzee <bold>E</bold> <italic><tp:taxon-name><tp:taxon-name-part taxon-name-part-type="genus">Liancalus</tp:taxon-name-part> <tp:taxon-name-part taxon-name-part-type="species">similis</tp:taxon-name-part></tp:taxon-name></italic> Aldrich <bold>F</bold> <italic><tp:taxon-name><tp:taxon-name-part taxon-name-part-type="genus">Liancalus</tp:taxon-name-part> <tp:taxon-name-part taxon-name-part-type="species">sonorus</tp:taxon-name-part></tp:taxon-name></italic>  sp. n. <bold>G</bold> <italic><tp:taxon-name><tp:taxon-name-part taxon-name-part-type="genus">Liancalus</tp:taxon-name-part> <tp:taxon-name-part taxon-name-part-type="species">querulus</tp:taxon-name-part></tp:taxon-name></italic> Osten Sacken. Wing cells bm+dm, r<sub>2+3</sub> and r<sub>4+5</sub> are labeled in (<bold>A</bold>); wing veins dm-cu and M<sub>1</sub> are labeled in (<bold>B</bold>).</p></caption><graphic xmlns:xlink="http://www.w3.org/1999/xlink" xlink:href="zookeys-483-097-g016.jpg" position="float" orientation="portrait" xlink:type="simple" id="oo_38710.jpg"/></fig></tp:treatment-sec></tp:taxon-treatment>
