# Supplementary material for: A revision of the Nearctic species of Liancalus Loew (Diptera, Dolichopodidae)
Source: Zookeys. 2015 Feb 23;(483):97–147. doi: 10.3897/zookeys.483.9222 (PMC4351449; doi:10.3897/zookeys.483.9222)
Supplement: XML Treatment for Liancalus querulus [file zookeys.483.9222-treatment6.xml]

<!DOCTYPE tp:taxon-treatment
  PUBLIC "-//TaxonX//DTD Taxonomic Treatment Publishing DTD v0 20100105//EN" "tax-treatment-NSO.dtd">
<tp:taxon-treatment xmlns:tp="http://www.plazi.org/taxpub"><tp:treatment-meta><kwd-group><label>Taxon classification</label><kwd><named-content content-type="kingdom">Animalia</named-content></kwd><kwd><named-content content-type="order">Diptera</named-content></kwd><kwd><named-content content-type="family">Dolichopodidae</named-content></kwd></kwd-group><mixed-citation publication-type="journal"><person-group><name><surname>Runyon</surname><given-names>Justin B.</given-names></name><name><surname>Hurley</surname><given-names>Richard L.</given-names></name></person-group><article-title>A revision of the Nearctic species of <italic><tp:taxon-name><tp:taxon-name-part taxon-name-part-type="genus">Liancalus</tp:taxon-name-part></tp:taxon-name></italic> Loew (<tp:taxon-name><tp:taxon-name-part taxon-name-part-type="order">Diptera</tp:taxon-name-part></tp:taxon-name>, <tp:taxon-name><tp:taxon-name-part taxon-name-part-type="family">Dolichopodidae</tp:taxon-name-part></tp:taxon-name>)</article-title><source>Zookeys</source><day>23</day><month>2</month><year>2015</year><volume>2015</volume><issue>483</issue><fpage>97</fpage><lpage>147</lpage><pub-id pub-id-type="doi">10.3897/zookeys.483.9222</pub-id></mixed-citation></tp:treatment-meta><tp:nomenclature><tp:taxon-name>
                        <tp:taxon-name-part taxon-name-part-type="genus">Liancalus</tp:taxon-name-part>
                        <tp:taxon-name-part taxon-name-part-type="species">querulus</tp:taxon-name-part>
                    </tp:taxon-name><tp:taxon-authority>Osten Sacken, 1877</tp:taxon-authority><xref ref-type="fig" rid="F2">Figs 2F</xref><xref ref-type="fig" rid="F3">, 3F</xref><xref ref-type="fig" rid="F6">, 6A</xref><xref ref-type="fig" rid="F12">, 12A</xref><xref ref-type="fig" rid="F15">, 15A</xref><xref ref-type="fig" rid="F16">, 16G</xref></tp:nomenclature><tp:treatment-sec sec-type="Diagnosis"><title>Diagnosis.</title><p>This species is most similar to <italic><tp:taxon-name><tp:taxon-name-part taxon-name-part-type="genus">Liancalus</tp:taxon-name-part> <tp:taxon-name-part taxon-name-part-type="species">similis</tp:taxon-name-part></tp:taxon-name></italic>: males of both have tarsus I with tarsomere 2 long (Fig. <xref ref-type="fig" rid="F3">3F–G</xref>), wings with apical brown clouding (Fig. <xref ref-type="fig" rid="F6">6</xref>), and very short cerci (Fig. <xref ref-type="fig" rid="F2">2E–F</xref>), but <italic><tp:taxon-name><tp:taxon-name-part taxon-name-part-type="genus">Liancalus</tp:taxon-name-part> <tp:taxon-name-part taxon-name-part-type="species">querulus</tp:taxon-name-part></tp:taxon-name></italic> males have a smaller, semicircular brown cloud near wing apex and no black speck in cell m (Fig. <xref ref-type="fig" rid="F6">6A</xref>). Female wing with three distinct brown spots and with crossvein dm-cu meeting M<sub>1</sub> at nearly 45° angle (Fig. <xref ref-type="fig" rid="F16">16G</xref>).</p></tp:treatment-sec><tp:treatment-sec sec-type="Redescription"><title>Redescription.</title><p><bold>Male.</bold> Body length 6.5–8.0 mm, wing length 6.0–7.5 mm. <bold>Head:</bold> Face rather broad, uniformly covered with dense silver pollen. Ommatidia near face slightly larger than remaining ommatidia. Vertex covered with dense silver pollen, often with some metallic green or blue color near middle. Vertical setae on very small elevation; ocellar tubercle prominent with 2 large setae (subequal in size to vertical setae); with 2 postocellar setae which are three-quarters length ocellar setae; postocular setae slightly less than one-half length of vertical setae with dorsal one-third of postocular setae black (approximately 10 black setae), ventral two-thirds (approximately 15 setae) white and more slender and slightly longer than black postocular setae. Ventral postcranial hairs (beard) rather sparse, wholly white. Palpus black, covered with sparse to moderately dense silver pollen and sparse black hairs. Antenna black, first flagellomere about as long as wide, broadly pointed apically, arista inserted just beyond midpoint of dorsal edge.</p><p><bold>Thorax:</bold> Scutum green to green-blue with sparse to moderately dense silver-gray pollen, with bronze stripes between acrostichal and dorsocentral setae, and along intra-alar setae; scutellum and posterior slope of scutum green-blue with sparse silver pollen; notopleuron covered with silver pollen and postpronotum covered with sparse brown-gray pollen, both with some blue-green reflections; corner of postpronotum above anterior spiracle narrowly orange; 6 dorsocentral setae; 4–11 small acrostichal setae (≤ 1/2 length of dorsocentral setae), in a single row; 2 notopleural setae; postpronotum with 1–2 strong, black setae and often a few smaller white hairs; 2 presutural intra-alar setae (one near suture); 1 presutural and 2 postsutural supra-alar setae; 1 postalar seta; scutellum with 6 large marginal setae (3 per side), no additional hairs; proepisternum with 1 dorsal and 1 ventral tuft of white hairs. Pleura metallic green-bronze, covered with dense silver-gray pollen, without setae or hairs.</p><p><bold>Legs:</bold> Legs concolorous with pleura, but less silver-gray pollen, femoral ‘knees’ narrowly orange. Coxa I uniformly covered with white hairs on anterior surface (length of hairs subequal to width of coxa I), with a few black, slender setae at apex. Coxa II with a few white hairs anteriorly, a couple white setae near apex, and a black <italic>ad</italic> seta just beyond 1/2. Coxa III with a few white hairs and a black dorsal seta near 1/2. Femur I and II with short, white hairs posteriorly to <italic>pv</italic> on basal half (length &lt; half width of femur). Femur III with some short white hairs (length ≤ width of femur) on dorsal and posterior surface at base. Tarsus I(1) short, approximately one-third length of tarsus I(2) (Fig. <xref ref-type="fig" rid="F3">3F</xref>); tarsus I(2) long, flattened ventrally and covered with dense setulae full-length; tarsus I(3) slightly thickened near or just beyond middle (Fig. <xref ref-type="fig" rid="F3">3F</xref>); tarsus I(3–4) with black, felt-like setulae on <italic>pv</italic> surface. Ratios of tibia:tarsomeres for leg I: 11-3-8-3-2-2; for leg II: 23-22-11-3-2-2; for leg III: 27-14-16-4-2-2.</p><p><bold>Wing</bold> (Fig. <xref ref-type="fig" rid="F6">6A</xref>): Hyaline, with semicircular brown cloud near apex (clouding very faint in a few specimens). Wing relatively slender, rounded at apex, without outstanding hairs or setae. Veins R<sub>4+5</sub> and M<sub>1</sub> closely approximated and nearly parallel at apex of wing. Calypter yellow with a fan of long, pale yellow setae at apex. Halter pale yellow.</p><p><bold>Abdomen:</bold> Cylindrical, elongate, slightly enlarged and rather blunt at apex (Fig. <xref ref-type="fig" rid="F2">2F</xref>); T1 metallic green-blue, with dense silver pollen laterally becoming less dense dorsally, with bronze along posterior edge and usually a narrow bronze stripe dorsally. T2-T4 bronze with large lateral blue-green spots covered with dense silver pollen. T5 dark bronze with metallic green reflections and sparse silver pollen. T6 bronze with blue-green reflections and with moderately dense silver pollen. T1-T3 with white hair laterally, longest on T1 and T2. Sternites bronze with silver-gray pollen. S1 bare except for lateral small tuft of white hairs at extreme base. S2 and S3 with sparse white hairs. S4 mostly bare. Hypopygium (Fig. <xref ref-type="fig" rid="F12">12A</xref>): cerci small, lacking long tubular filaments of other species, but with minute papilla where filaments originate in other species.</p><p><bold>Female.</bold> Body length 5.0–7.5 mm, wing length 5.5–7.0 mm. Similar to male except for face slightly wider, dark blue-green covered with moderate golden-brown pollen that is most dense along eyes; palpus black with sparse silver pollen apically, dense golden-brown pollen in middle basally, and black setae. Femur II usually with posterior row of short (length less than half width of femur) white hairs on basal half, these hairs becoming black on apical half. Tarsus I(1) normal, about twice as long as tarsus I(2). Wing (Fig. <xref ref-type="fig" rid="F16">16G</xref>) hyaline, with three brown spots: one between R<sub>4+5</sub> and M<sub>1</sub> near midpoint of wing, one apically in cell bm+dm but not reaching crossvein dm-cu, and a spot on or just above M<sub>1</sub> beyond crossvein dm-cu. Crossvein dm-cu meeting M<sub>1</sub> at a nearly 45° angle.</p></tp:treatment-sec><tp:treatment-sec sec-type="Remarks"><title>Remarks.</title><p><xref ref-type="bibr" rid="B28">Harmston and Knowlton (1945)</xref> found <italic><tp:taxon-name><tp:taxon-name-part taxon-name-part-type="genus">Liancalus</tp:taxon-name-part> <tp:taxon-name-part taxon-name-part-type="species">querulus</tp:taxon-name-part></tp:taxon-name></italic> "in large numbers during late summer about masonry dams in the canyons near Logan and Ogden, Utah".</p></tp:treatment-sec><tp:treatment-sec sec-type="Distribution"><title>Distribution.</title><p>This species is rather uncommon, but widely distributed in the western U.S. (Fig. <xref ref-type="fig" rid="F15">15</xref>).</p><fig id="F15" position="float" orientation="portrait"><label>Figure 15.</label><caption><p>Known distributions of <bold>A</bold> <italic><tp:taxon-name><tp:taxon-name-part taxon-name-part-type="genus">Liancalus</tp:taxon-name-part> <tp:taxon-name-part taxon-name-part-type="species">querulus</tp:taxon-name-part></tp:taxon-name></italic> Osten Sacken and <bold>B</bold> <italic><tp:taxon-name><tp:taxon-name-part taxon-name-part-type="genus">Liancalus</tp:taxon-name-part> <tp:taxon-name-part taxon-name-part-type="species">similis</tp:taxon-name-part></tp:taxon-name></italic> Aldrich.</p></caption><graphic xmlns:xlink="http://www.w3.org/1999/xlink" xlink:href="zookeys-483-097-g015.jpg" position="float" orientation="portrait" xlink:type="simple" id="oo_38709.jpg"/></fig></tp:treatment-sec><tp:treatment-sec sec-type="Type material examined"><title>Type material examined.</title><p><bold>LECTOTYPE</bold> (designated here to fix identity of the species) ♂, labelled: "Type/ 870" [red label]; "The Geysers, Cal./ May 5-7./ R. Osten Sacken."; "O. Sacken./ West. Dipt."; "<tp:taxon-name><tp:taxon-name-part taxon-name-part-type="genus">Liancalus</tp:taxon-name-part> <tp:taxon-name-part taxon-name-part-type="species">querulus</tp:taxon-name-part></tp:taxon-name> O.S." [hand-written]; "MCZ-ENT/ 00302771" [with barcode]; "LECTOTYPE ♂/ <tp:taxon-name><tp:taxon-name-part taxon-name-part-type="genus">Liancalus</tp:taxon-name-part> <tp:taxon-name-part taxon-name-part-type="species">querulus</tp:taxon-name-part></tp:taxon-name>/ Osten Sacken/ des. Runyon &amp; Hurley" [red label] (MCZ). <bold>PARALECTOTYPE:</bold> Same data as lectotype, MCZ-ENT/ 00000870 (1 ♀, MCZ).</p></tp:treatment-sec><tp:treatment-sec sec-type="Additional material examined"><title>Additional material examined.</title><p><bold>USA. Arizona:</bold> Cochise Co., Portal, S.W. Res. Sta. AMNH, 23.vi.1968, V.D. Roth &amp; FCH (2 ♂, 2 ♀, MTEC); Coconino Co., Oak Crk Cyn, 25.vi.1986, J. Jenkins (3 ♂, MTEC). <bold>California:</bold> Contra Costa Co., Jewel L, 11.v.1948, W.W. Wirth (1 ♀, EMEC), Danville, 23.vi.1951, by small waterfall, F.X. Williams (2 ♂, CAS), same as previous, 3.vii.1952, by rapids at creek (1 ♂, CAS), same as previous, 24.vi.1952, by rapids (1 ♂, CAS); Humboldt Co., Orick, <!--PageBreak-->3.vii.1950, L.W. Quate (1 ♀, EMEC); Los Angeles Co., Monrovia Cyn, 18.v.1966, J.C. Hall (1 ♂, UCR), Topanga Cyn, 10.v.1953 (1 ♀, LACM), Big Dalton Cyn, 19-23.vii.1952, S. Miyagawa (22 ♂, 8 ♀, CUIC, UCDC), same as previous, 23.vii.1952, H.L. Mathis (2 ♂, 2 ♀, UCDC), same as previous, 14-23.vii.1952, A.T. McClay (2 ♂, 3 ♀, UCDC), same as previous, 19.vii.1952, A.A. Grigarick (3 ♂, 1 ♀, UCDC), Tanbark Flat, 15.vi.1956, R.C. Bechtel (1 ♂, UCDC); Marin Co., Phoenix Lake Pk., 22.v.1949, C.H. Spitzer (1 ♂, 1 ♀, EMEC), same as previous, 30.v.1949 (1 ♂, EMEC); Monterey Co., Big Creek, 4.vi.1982, J. Powell (1 ♂, EMEC); Sierra Co., Hwy 49, creek at Rosassco Ravine, 2.4 km W Downieville, 890 m, 4.vii.1975, PHA (1 ♂, CAS); Stanislaus Co., Del Puerto Cyn, Frank Raines Park, 335m, 17.v.1970, PHA (1 ♂, CAS); Sutter Co., Sutter Buttes, 5.v.1940, G.E. Bohart (3 ♂, 2 ♀, UCDC). <bold>Idaho:</bold> Gooding Co., Hagerman, Thousand Springs, JMA (1 ♂, USNM). <bold>Oregon:</bold> Hood River Co., Hood River, 1.x.1917, F.R. Cole (1 ♂, CAS); Jackson Co. Beaver Sulfur Campground, 10 mi. S Ruch, resting on rock in stream, 28.vii.1967, KJG (1 ♂, 1 ♀, MTEC); Malheur Co., 9 mi. E Juntura, runoff from hot spring, 16.vi.1964, KJG (1 ♂, ODAC). <bold>Utah:</bold> Cache Co., Logan Meadows, 15.x.1939, G.F. Knowlton &amp; FCH (3 ♂, CAS), Logan Cyn, 15.viii.1940, FCH (1 ♂, 2 ♀, MTEC); Kane Co., Grand Staircase-Escalante National Monument, Sheep Crk jct., Skutumpah Rd., 5531 ft, <named-content xmlns:xlink="http://www.w3.org/1999/xlink" content-type="dwc:verbatimCoordinates" xlink:type="simple">37°29'43N 112°03'59W</named-content>, 29.ix.1999, R.W. Baumann, K.T. Huntzinger, C.R. Nelson (1 ♂, BYU); Rich Co., Lakota, 5.vii.1957, FCH (3 ♂, 2 ♀, MTEC); Washington Co., Leeds, 27.iv.1940, G.F. Knowlton &amp; FCH (2 ♂, CMNH, EMUS), same as previous, 9.vi.1940 (1 ♂, MTEC), Leeds Cyn, 13-16.ix.1984, Hansen &amp; Youssef (1 ♂, 2 ♀, EMUS), same as previous, 15-18.vii.1980, malaise trap (1 ♂, EMUS), same as previous, 21.viii-4.ix.1985, W.J. Hansen (1 ♀, EMUS), same as previous, 29.vii.1965 (1 ♂, EMUS); Weber Co., Ogden Cyn, 10.x.1939, G.F. Knowlton &amp; FCH (7 ♂, 4 ♀, CNC, CUIC, EMUS, MTEC, OSU), same as previous, 9.x.1937 (1 ♂, EMUS). <bold>Washington:</bold> Grant Co., O’Sullivan Dam, 25.x.1953, H.G. Davis (1 ♂, WSU); Whitman Co., Lyle Grove, near Pullman, malaise trap, 1.vii.1968, H.S. Telford (1 ♀, WSU), Steptoe Cyn, 10 mi. SW Colton, 3.viii.1974, WJT (1 ♀, WSU).</p></tp:treatment-sec><tp:treatment-sec><!--Section generated to contain objects referenced in tp:taxon-treatment.--><fig id="F2" position="float" orientation="portrait"><label>Figure 2.</label><caption><p>Lateral view (unless otherwise noted) of abdomens and postabdomens of males, <bold>A</bold> <italic><tp:taxon-name><tp:taxon-name-part taxon-name-part-type="genus">Liancalus</tp:taxon-name-part> <tp:taxon-name-part taxon-name-part-type="species">genualis</tp:taxon-name-part></tp:taxon-name></italic> Loew <bold>B</bold> <italic><tp:taxon-name><tp:taxon-name-part taxon-name-part-type="genus">Liancalus</tp:taxon-name-part> <tp:taxon-name-part taxon-name-part-type="species">sonorus</tp:taxon-name-part></tp:taxon-name></italic> sp. n. <bold>C</bold> <italic><tp:taxon-name><tp:taxon-name-part taxon-name-part-type="genus">Liancalus</tp:taxon-name-part> <tp:taxon-name-part taxon-name-part-type="species">limbatus</tp:taxon-name-part></tp:taxon-name></italic> Van Duzee (dorsolateral view) <bold>D</bold> <italic><tp:taxon-name><tp:taxon-name-part taxon-name-part-type="genus">Liancalus</tp:taxon-name-part> <tp:taxon-name-part taxon-name-part-type="species">pterodactyl</tp:taxon-name-part></tp:taxon-name></italic> sp. n. <bold>E</bold> <italic><tp:taxon-name><tp:taxon-name-part taxon-name-part-type="genus">Liancalus</tp:taxon-name-part> <tp:taxon-name-part taxon-name-part-type="species">similis</tp:taxon-name-part></tp:taxon-name></italic> Aldrich, and <bold>F</bold> <italic><tp:taxon-name><tp:taxon-name-part taxon-name-part-type="genus">Liancalus</tp:taxon-name-part> <tp:taxon-name-part taxon-name-part-type="species">querulus</tp:taxon-name-part></tp:taxon-name></italic> Osten Sacken. Scale bars = 1 mm. See Figure <xref ref-type="fig" rid="F8">8</xref> for <italic><tp:taxon-name><tp:taxon-name-part taxon-name-part-type="genus">Liancalus</tp:taxon-name-part> <tp:taxon-name-part taxon-name-part-type="species">hydrophilus</tp:taxon-name-part></tp:taxon-name></italic>.</p></caption><graphic xmlns:xlink="http://www.w3.org/1999/xlink" xlink:href="zookeys-483-097-g002.jpg" position="float" orientation="portrait" xlink:type="simple" id="oo_38696.jpg"/></fig><fig id="F8" position="float" orientation="portrait"><label>Figure 8.</label><caption><p>Habitus photograph of male <italic><tp:taxon-name><tp:taxon-name-part taxon-name-part-type="genus">Liancalus</tp:taxon-name-part> <tp:taxon-name-part taxon-name-part-type="species">hydrophilus</tp:taxon-name-part></tp:taxon-name></italic> Aldrich taken at a waterfall in Utah County, Utah, <named-content xmlns:xlink="http://www.w3.org/1999/xlink" content-type="dwc:verbatimCoordinates" xlink:type="simple">N39.95963°, W111.2678°</named-content>, on 13 September 2013. Note long cerci with nearly uniform row of long yellow setae. Photo taken by C. Riley Nelson.</p></caption><graphic xmlns:xlink="http://www.w3.org/1999/xlink" xlink:href="zookeys-483-097-g008.jpg" position="float" orientation="portrait" xlink:type="simple" id="oo_38702.jpg"/></fig><fig id="F3" position="float" orientation="portrait"><label>Figure 3.</label><caption><p>Front tarsi of males, <bold>A</bold> <italic><tp:taxon-name><tp:taxon-name-part taxon-name-part-type="genus">Liancalus</tp:taxon-name-part> <tp:taxon-name-part taxon-name-part-type="species">pterodactyl</tp:taxon-name-part></tp:taxon-name></italic>  sp. n., medial view <bold>B</bold> <italic><tp:taxon-name><tp:taxon-name-part taxon-name-part-type="genus">Liancalus</tp:taxon-name-part> <tp:taxon-name-part taxon-name-part-type="species">hydrophilus</tp:taxon-name-part></tp:taxon-name></italic> Aldrich, medial view <bold>C</bold> <italic><tp:taxon-name><tp:taxon-name-part taxon-name-part-type="genus">Liancalus</tp:taxon-name-part> <tp:taxon-name-part taxon-name-part-type="species">genualis</tp:taxon-name-part></tp:taxon-name></italic> Loew, medial view <bold>D</bold> <italic><tp:taxon-name><tp:taxon-name-part taxon-name-part-type="genus">Liancalus</tp:taxon-name-part> <tp:taxon-name-part taxon-name-part-type="species">limbatus</tp:taxon-name-part></tp:taxon-name></italic> Van Duzee, medial view <bold>E</bold> <italic><tp:taxon-name><tp:taxon-name-part taxon-name-part-type="genus">Liancalus</tp:taxon-name-part> <tp:taxon-name-part taxon-name-part-type="species">sonorus</tp:taxon-name-part></tp:taxon-name></italic>  sp. n., medial view <bold>F1</bold> <italic><tp:taxon-name><tp:taxon-name-part taxon-name-part-type="genus">Liancalus</tp:taxon-name-part> <tp:taxon-name-part taxon-name-part-type="species">querulus</tp:taxon-name-part></tp:taxon-name></italic> Osten Sacken, ventral view <bold>F2</bold> <italic><tp:taxon-name><tp:taxon-name-part taxon-name-part-type="genus">Liancalus</tp:taxon-name-part> <tp:taxon-name-part taxon-name-part-type="species">querulus</tp:taxon-name-part></tp:taxon-name></italic>, medial view <bold>G1</bold> <italic><tp:taxon-name><tp:taxon-name-part taxon-name-part-type="genus">Liancalus</tp:taxon-name-part> <tp:taxon-name-part taxon-name-part-type="species">similis</tp:taxon-name-part></tp:taxon-name></italic> Aldrich, ventral view <bold>G2</bold> <italic><tp:taxon-name><tp:taxon-name-part taxon-name-part-type="genus">Liancalus</tp:taxon-name-part> <tp:taxon-name-part taxon-name-part-type="species">similis</tp:taxon-name-part></tp:taxon-name></italic>, medial view. Scale bars = 0.5 mm. t<sub>1</sub> = tarsomere 1, t<sub>2</sub> = tarsomere 2.</p></caption><graphic xmlns:xlink="http://www.w3.org/1999/xlink" xlink:href="zookeys-483-097-g003.jpg" position="float" orientation="portrait" xlink:type="simple" id="oo_38697.jpg"/></fig><fig id="F6" position="float" orientation="portrait"><label>Figure 6.</label><caption><p>Wings of male <bold>A</bold> <italic><tp:taxon-name><tp:taxon-name-part taxon-name-part-type="genus">Liancalus</tp:taxon-name-part> <tp:taxon-name-part taxon-name-part-type="species">querulus</tp:taxon-name-part></tp:taxon-name></italic> Osten Sacken, and <bold>B</bold> <italic><tp:taxon-name><tp:taxon-name-part taxon-name-part-type="genus">Liancalus</tp:taxon-name-part> <tp:taxon-name-part taxon-name-part-type="species">similis</tp:taxon-name-part></tp:taxon-name></italic> Aldrich. Scale bars = 1 mm. Note black speck in cell m of <italic><tp:taxon-name><tp:taxon-name-part taxon-name-part-type="genus">Liancalus</tp:taxon-name-part> <tp:taxon-name-part taxon-name-part-type="species">similis</tp:taxon-name-part></tp:taxon-name></italic>, indicated by arrow.</p></caption><graphic xmlns:xlink="http://www.w3.org/1999/xlink" xlink:href="zookeys-483-097-g006.jpg" position="float" orientation="portrait" xlink:type="simple" id="oo_38700.jpg"/></fig><fig id="F12" position="float" orientation="portrait"><label>Figure 12.</label><caption><p><italic><tp:taxon-name><tp:taxon-name-part taxon-name-part-type="genus">Liancalus</tp:taxon-name-part></tp:taxon-name></italic> male terminalia, right lateral view of <bold>A</bold> <italic><tp:taxon-name><tp:taxon-name-part taxon-name-part-type="genus">Liancalus</tp:taxon-name-part> <tp:taxon-name-part taxon-name-part-type="species">querulus</tp:taxon-name-part></tp:taxon-name></italic> Osten Sacken, and <bold>B</bold> <italic><tp:taxon-name><tp:taxon-name-part taxon-name-part-type="genus">Liancalus</tp:taxon-name-part> <tp:taxon-name-part taxon-name-part-type="species">similis</tp:taxon-name-part></tp:taxon-name></italic> Aldrich. ej apod = ejaculatory apodeme. Scale bar = 1 mm.</p></caption><graphic xmlns:xlink="http://www.w3.org/1999/xlink" xlink:href="zookeys-483-097-g012.jpg" position="float" orientation="portrait" xlink:type="simple" id="oo_38706.jpg"/></fig><fig id="F16" position="float" orientation="portrait"><label>Figure 16.</label><caption><p>Wings of female species of <italic><tp:taxon-name><tp:taxon-name-part taxon-name-part-type="genus">Liancalus</tp:taxon-name-part></tp:taxon-name></italic>, <bold>A</bold> <italic><tp:taxon-name><tp:taxon-name-part taxon-name-part-type="genus">Liancalus</tp:taxon-name-part> <tp:taxon-name-part taxon-name-part-type="species">pterodactyl</tp:taxon-name-part></tp:taxon-name></italic>  sp. n. <bold>B</bold> <italic><tp:taxon-name><tp:taxon-name-part taxon-name-part-type="genus">Liancalus</tp:taxon-name-part> <tp:taxon-name-part taxon-name-part-type="species">genualis</tp:taxon-name-part></tp:taxon-name></italic> Loew <bold>C</bold> <italic><tp:taxon-name><tp:taxon-name-part taxon-name-part-type="genus">Liancalus</tp:taxon-name-part> <tp:taxon-name-part taxon-name-part-type="species">hydrophilus</tp:taxon-name-part></tp:taxon-name></italic> Aldrich <bold>D</bold> <italic><tp:taxon-name><tp:taxon-name-part taxon-name-part-type="genus">Liancalus</tp:taxon-name-part> <tp:taxon-name-part taxon-name-part-type="species">limbatus</tp:taxon-name-part></tp:taxon-name></italic> Van Duzee <bold>E</bold> <italic><tp:taxon-name><tp:taxon-name-part taxon-name-part-type="genus">Liancalus</tp:taxon-name-part> <tp:taxon-name-part taxon-name-part-type="species">similis</tp:taxon-name-part></tp:taxon-name></italic> Aldrich <bold>F</bold> <italic><tp:taxon-name><tp:taxon-name-part taxon-name-part-type="genus">Liancalus</tp:taxon-name-part> <tp:taxon-name-part taxon-name-part-type="species">sonorus</tp:taxon-name-part></tp:taxon-name></italic>  sp. n. <bold>G</bold> <italic><tp:taxon-name><tp:taxon-name-part taxon-name-part-type="genus">Liancalus</tp:taxon-name-part> <tp:taxon-name-part taxon-name-part-type="species">querulus</tp:taxon-name-part></tp:taxon-name></italic> Osten Sacken. Wing cells bm+dm, r<sub>2+3</sub> and r<sub>4+5</sub> are labeled in (<bold>A</bold>); wing veins dm-cu and M<sub>1</sub> are labeled in (<bold>B</bold>).</p></caption><graphic xmlns:xlink="http://www.w3.org/1999/xlink" xlink:href="zookeys-483-097-g016.jpg" position="float" orientation="portrait" xlink:type="simple" id="oo_38710.jpg"/></fig></tp:treatment-sec><ref-list><ref id="B28"><mixed-citation xmlns:xlink="http://www.w3.org/1999/xlink" xlink:type="simple"><person-group><name name-style="western"><surname>Harmston</surname><given-names>FC</given-names></name><name name-style="western"><surname>Knowlton</surname><given-names>GF</given-names></name></person-group> (<year>1945</year>) <article-title>On the status of <italic><tp:taxon-name><tp:taxon-name-part taxon-name-part-type="genus">Liancalus</tp:taxon-name-part> <tp:taxon-name-part taxon-name-part-type="species">limbatus</tp:taxon-name-part></tp:taxon-name></italic> Van Duzee (<tp:taxon-name><tp:taxon-name-part taxon-name-part-type="order">Diptera</tp:taxon-name-part></tp:taxon-name>-<tp:taxon-name><tp:taxon-name-part taxon-name-part-type="family">Dolichopodidae</tp:taxon-name-part></tp:taxon-name>).</article-title><source>Bulletin of the Brooklyn Entomological Society</source><volume>40</volume>: <fpage>55</fpage>–<lpage>56</lpage>.</mixed-citation></ref></ref-list></tp:taxon-treatment>
