# Supplementary material for: A revision of the Nearctic species of Liancalus Loew (Diptera, Dolichopodidae)
Source: Zookeys. 2015 Feb 23;(483):97–147. doi: 10.3897/zookeys.483.9222 (PMC4351449; doi:10.3897/zookeys.483.9222)
Supplement: XML Treatment for Liancalus similis [file zookeys.483.9222-treatment7.xml]

<!DOCTYPE tp:taxon-treatment
  PUBLIC "-//TaxonX//DTD Taxonomic Treatment Publishing DTD v0 20100105//EN" "tax-treatment-NSO.dtd">
<tp:taxon-treatment xmlns:tp="http://www.plazi.org/taxpub"><tp:treatment-meta><kwd-group><label>Taxon classification</label><kwd><named-content content-type="kingdom">Animalia</named-content></kwd><kwd><named-content content-type="order">Diptera</named-content></kwd><kwd><named-content content-type="family">Dolichopodidae</named-content></kwd></kwd-group><mixed-citation publication-type="journal"><person-group><name><surname>Runyon</surname><given-names>Justin B.</given-names></name><name><surname>Hurley</surname><given-names>Richard L.</given-names></name></person-group><article-title>A revision of the Nearctic species of <italic><tp:taxon-name><tp:taxon-name-part taxon-name-part-type="genus">Liancalus</tp:taxon-name-part></tp:taxon-name></italic> Loew (<tp:taxon-name><tp:taxon-name-part taxon-name-part-type="order">Diptera</tp:taxon-name-part></tp:taxon-name>, <tp:taxon-name><tp:taxon-name-part taxon-name-part-type="family">Dolichopodidae</tp:taxon-name-part></tp:taxon-name>)</article-title><source>Zookeys</source><day>23</day><month>2</month><year>2015</year><volume>2015</volume><issue>483</issue><fpage>97</fpage><lpage>147</lpage><pub-id pub-id-type="doi">10.3897/zookeys.483.9222</pub-id></mixed-citation></tp:treatment-meta><tp:nomenclature><tp:taxon-name>
                        <tp:taxon-name-part taxon-name-part-type="genus">Liancalus</tp:taxon-name-part>
                        <tp:taxon-name-part taxon-name-part-type="species">similis</tp:taxon-name-part>
                    </tp:taxon-name><tp:taxon-authority>Aldrich, 1893</tp:taxon-authority><xref ref-type="fig" rid="F2">Figs 2E</xref><xref ref-type="fig" rid="F3">, 3G</xref><xref ref-type="fig" rid="F6">, 6B</xref><xref ref-type="fig" rid="F9">, 9</xref><xref ref-type="fig" rid="F12">, 12B</xref><xref ref-type="fig" rid="F15">, 15B</xref><xref ref-type="fig" rid="F16">, 16E</xref><!--PageBreak--><!--PageBreak--><!--PageBreak--></tp:nomenclature><tp:treatment-sec sec-type="Diagnosis"><title>Diagnosis.</title><p>Males are easily distinguished by having the apical third of wing mostly brown and with a slightly raised, black speck near middle of cell m (Fig. <xref ref-type="fig" rid="F6">6B</xref>). Female wing has three distinct brown spots, one of which intersects M<sub>1</sub> beyond crossvein dm-cu, and with crossvein dm-cu meeting M<sub>1</sub> at nearly 90° angle (Fig. <xref ref-type="fig" rid="F16">16E</xref>).</p><fig id="F16" position="float" orientation="portrait"><label>Figure 16.</label><caption><p>Wings of female species of <italic><tp:taxon-name><tp:taxon-name-part taxon-name-part-type="genus">Liancalus</tp:taxon-name-part></tp:taxon-name></italic>, <bold>A</bold> <italic><tp:taxon-name><tp:taxon-name-part taxon-name-part-type="genus">Liancalus</tp:taxon-name-part> <tp:taxon-name-part taxon-name-part-type="species">pterodactyl</tp:taxon-name-part></tp:taxon-name></italic>  sp. n. <bold>B</bold> <italic><tp:taxon-name><tp:taxon-name-part taxon-name-part-type="genus">Liancalus</tp:taxon-name-part> <tp:taxon-name-part taxon-name-part-type="species">genualis</tp:taxon-name-part></tp:taxon-name></italic> Loew <bold>C</bold> <italic><tp:taxon-name><tp:taxon-name-part taxon-name-part-type="genus">Liancalus</tp:taxon-name-part> <tp:taxon-name-part taxon-name-part-type="species">hydrophilus</tp:taxon-name-part></tp:taxon-name></italic> Aldrich <bold>D</bold> <italic><tp:taxon-name><tp:taxon-name-part taxon-name-part-type="genus">Liancalus</tp:taxon-name-part> <tp:taxon-name-part taxon-name-part-type="species">limbatus</tp:taxon-name-part></tp:taxon-name></italic> Van Duzee <bold>E</bold> <italic><tp:taxon-name><tp:taxon-name-part taxon-name-part-type="genus">Liancalus</tp:taxon-name-part> <tp:taxon-name-part taxon-name-part-type="species">similis</tp:taxon-name-part></tp:taxon-name></italic> Aldrich <bold>F</bold> <italic><tp:taxon-name><tp:taxon-name-part taxon-name-part-type="genus">Liancalus</tp:taxon-name-part> <tp:taxon-name-part taxon-name-part-type="species">sonorus</tp:taxon-name-part></tp:taxon-name></italic>  sp. n. <bold>G</bold> <italic><tp:taxon-name><tp:taxon-name-part taxon-name-part-type="genus">Liancalus</tp:taxon-name-part> <tp:taxon-name-part taxon-name-part-type="species">querulus</tp:taxon-name-part></tp:taxon-name></italic> Osten Sacken. Wing cells bm+dm, r<sub>2+3</sub> and r<sub>4+5</sub> are labeled in (<bold>A</bold>); wing veins dm-cu and M<sub>1</sub> are labeled in (<bold>B</bold>).</p></caption><graphic xmlns:xlink="http://www.w3.org/1999/xlink" xlink:href="zookeys-483-097-g016.jpg" position="float" orientation="portrait" xlink:type="simple" id="oo_38710.jpg"/></fig></tp:treatment-sec><tp:treatment-sec sec-type="Redescription"><title>Redescription.</title><p><bold>Male.</bold> Body length 6.5–8.0 mm, wing length 6.0–7.5 mm. Habitus (Fig. <xref ref-type="fig" rid="F9">9</xref>). <bold>Head:</bold> Face rather narrow, nearly parallel-sided, slightly widening toward clypeus, uniformly covered with dense silver pollen. Ommatidia near vertex slightly smaller than remaining ommatidia. Vertex covered with dense silver pollen, often with some metallic blue-green color visible near middle. Vertical setae on small elevation; <!--PageBreak-->ocellar tubercle prominent with 2 large setae (subequal in size to vertical setae); with 2 postocellar setae which are two-thirds length ocellar setae; postocular setae approximately one-third size of vertical setae with dorsal one-third of postocular setae black (approximately 10 black setae), ventral two-thirds white (approximately 12 setae) and more slender and slightly longer than black postocular setae. Ventral postcranial hairs (beard) rather sparse, wholly white. Palpus black, covered with dense silver pollen and sparse white hairs. Antenna black, first flagellomere about as long as wide, broadly pointed apically, arista inserted near midpoint of dorsal edge.</p><p><bold>Thorax:</bold> Scutum blue-green obscured with dense silver-gray pollen, with bronze stripes between acrostichal and dorsocentral setae, and along intra-alar setae; scutellum and posterior slope of scutum green-blue with sparse gray or brown pollen; notopleuron and postpronotum (humerus) covered with dense silver pollen, usually with some blue-green reflections; usually 6 dorsocentral setae; 2–6 short acrostichal setae (≤ 1/2 length of dorsocentral setae), in a single row; 2 notopleural setae; postpronotum with 1–2 strong, black setae and often a few smaller white hairs; 2 presutural intra-alar se<!--PageBreak-->tae (one near suture); 1 presutural and 2 postsutural supra-alar setae; 1 postalar seta; scutellum with 6 large marginal setae (3 per side), no additional hairs; proepisternum with 1 dorsal and 1 ventral tuft of white hairs. Pleura metallic green-bronze, covered with dense silver-gray pollen, without setae or hairs.</p><p><bold>Legs:</bold> Legs concolorous with pleura, but with less silver-gray pollen. Coxa I uniformly covered with white hairs on anterior surface (length of hairs subequal to width of coxa I); with a few black, slender setae at apex. Coxa II with a few white hairs anteriorly, a couple white setae near apex, and a black <italic>ad</italic> seta just beyond 1/2. Coxa III with a few white hairs and a black dorsal seta near 1/2. Femur I and II with some short, white hairs ventrally at base (length &lt; half width of femur). Femur III with white hairs (length ≤ width of femur) on dorsal and posterior surface at base. Tarsus I(1) short, approximately one-quarter length of tarsus I(2) (Fig. <xref ref-type="fig" rid="F3">3G</xref>); tarsus I(2) long, flattened ventrally with dense row of red-brown <italic>av</italic> setulae full-length and slightly longer row of <italic>pv</italic> setae/setulae. Ratios of tibia:tarsomeres for leg I: 14-2-8-3-3-3; for leg II: 29-20-11-3-2-2; for leg III: 33-14-15-4-2-2.</p><p><bold>Wing</bold> (Fig. <xref ref-type="fig" rid="F6">6B</xref>): Hyaline, with extensive brown clouding on most of apical half; cell m (beyond crossvein bm-cu) with a minute, raised, black speck near middle – the area surrounding this speck usually lacks brown clouding. Veins R<sub>4+5</sub> and M<sub>1</sub> widely separated and parallel to slightly diverging at apex of wing. Wing broadly and rather evenly rounded apically, without outstanding hairs or setae. Calypter yellow with a fan of long, pale yellow setae at apex. Halter pale yellow.</p><p><bold>Abdomen:</bold> Cylindrical, elongate (Fig. <xref ref-type="fig" rid="F2">2E</xref>); T1 metallic blue-green, with dense silver pollen laterally, sparser pollen dorsally and often with diffuse narrow bronze stripe. T2-T4 with large lateral blue-green spots covered with dense silver pollen, with apical one-third to one-half bronze, narrowly bronze dorsally. T5 dark bronze with metallic green reflections and sparse silver pollen. T6 bronze with some blue-green reflections and with dense silver pollen. T1-T3 with white hair laterally, longest on T1 and T2. Sternites bronze with dense silver-gray pollen on S1 and S2, sparser pollen apically. S1 bare except for lateral small tuft of white hairs at extreme base. S2 and S3 with sparse white hairs. S4 mostly bare. Hypopygium (Fig. <xref ref-type="fig" rid="F12">12B</xref>): cerci broad basally with very short slender, cylindrical lobe (subequal in length to first flagellomere of antenna), with small white hairs.</p><p><bold>Female.</bold> Body length 5.0–7.5 mm, wing length 5.5–7.0 mm. Similar to male except for face wider, dark blue-green covered with moderate golden-brown pollen; palpus dark brown-black with sparse golden-brown pollen and black setae. Femur II with row of short (length less than half width of femur) hairs full-length posteriorly to <italic>pv</italic>, those on basal half white, those on apical half black. Tarsus I(1) normal, distinctly longer than tarsus I(2). Wing (Fig. <xref ref-type="fig" rid="F16">16E</xref>) hyaline, with three distinct brown spots: one between R<sub>4+5</sub> and M<sub>1</sub> just beyond midpoint of wing, one near apex of cell bm+dm and just crossing crossvein dm-cu, and a spot on M<sub>1</sub> beyond crossvein dm-cu. Cell m without black speck near middle. Crossvein dm-cu meeting M<sub>1</sub> at nearly 90°.</p></tp:treatment-sec><tp:treatment-sec sec-type="Remarks"><title>Remarks.</title><p><xref ref-type="bibr" rid="B1">Aldrich (1893)</xref> states the type specimens are from "Washington (state)" and described <!--PageBreak--><!--PageBreak--><italic><tp:taxon-name><tp:taxon-name-part taxon-name-part-type="genus">Liancalus</tp:taxon-name-part> <tp:taxon-name-part taxon-name-part-type="species">similis</tp:taxon-name-part></tp:taxon-name></italic> from one male and two females, and noted that "the wings of one [female] specimen have more brown, which takes the form of three well defined spots, but this is evidently variable". The female specimen with three well defined spots is <italic><tp:taxon-name><tp:taxon-name-part taxon-name-part-type="genus">Liancalus</tp:taxon-name-part> <tp:taxon-name-part taxon-name-part-type="species">similis</tp:taxon-name-part></tp:taxon-name></italic>, but the other female is a specimen of <italic><tp:taxon-name><tp:taxon-name-part taxon-name-part-type="genus">Liancalus</tp:taxon-name-part> <tp:taxon-name-part taxon-name-part-type="species">limbatus</tp:taxon-name-part></tp:taxon-name></italic> which co-occurs with <italic><tp:taxon-name><tp:taxon-name-part taxon-name-part-type="genus">Liancalus</tp:taxon-name-part> <tp:taxon-name-part taxon-name-part-type="species">similis</tp:taxon-name-part></tp:taxon-name></italic> in Washington State.</p><p>This species is common at Palisade Falls in Gallatin County, Montana where the senior author (JBR) has observed females feeding (Suppl. material <xref ref-type="supplementary-material" rid="S1">1</xref>) and males interacting (Suppl. materials <xref ref-type="supplementary-material" rid="S2">2</xref>–<xref ref-type="supplementary-material" rid="S3">3</xref>). Suppl. material <xref ref-type="supplementary-material" rid="S3">3</xref> shows the typical looping flight of <italic><tp:taxon-name><tp:taxon-name-part taxon-name-part-type="genus">Liancalus</tp:taxon-name-part></tp:taxon-name></italic> species.</p><p>The immature stages of <italic><tp:taxon-name><tp:taxon-name-part taxon-name-part-type="genus">Liancalus</tp:taxon-name-part> <tp:taxon-name-part taxon-name-part-type="species">similis</tp:taxon-name-part></tp:taxon-name></italic> were described by <xref ref-type="bibr" rid="B15">Corpus (1986)</xref>. Mouthparts of <italic><tp:taxon-name><tp:taxon-name-part taxon-name-part-type="genus">Liancalus</tp:taxon-name-part> <tp:taxon-name-part taxon-name-part-type="species">similis</tp:taxon-name-part></tp:taxon-name></italic> were described and illustrated by <xref ref-type="bibr" rid="B16">Cregan (1941)</xref>.</p></tp:treatment-sec><tp:treatment-sec sec-type="Distribution"><title>Distribution.</title><p>This species is common from southern California north through the Cascades and east to the Northern Rockies, but generally absent from the Great Basin (Fig. <xref ref-type="fig" rid="F15">15B</xref>).</p></tp:treatment-sec><tp:treatment-sec sec-type="Type material examined"><title>Type material examined.</title><p><bold>LECTOTYPE</bold> (designated here to fix identity of the species) ♂, labelled: “W.J." [hand-written]; "COTYPE/ <tp:taxon-name><tp:taxon-name-part taxon-name-part-type="genus">Liancalus</tp:taxon-name-part></tp:taxon-name>/ <tp:taxon-name><tp:taxon-name-part taxon-name-part-type="species">similis</tp:taxon-name-part></tp:taxon-name>/ Ald." [red label, one wing on pin below this label]; "LECTOTYPE/ <tp:taxon-name><tp:taxon-name-part taxon-name-part-type="genus">Liancalus</tp:taxon-name-part></tp:taxon-name>/ <tp:taxon-name><tp:taxon-name-part taxon-name-part-type="species">similis</tp:taxon-name-part></tp:taxon-name> Aldrich/ des. Runyon &amp; Hurley 2014" [red label] (SEMC). <bold>PARALECTOTYPE</bold> ♀, same data as lectotype (SEMC).</p></tp:treatment-sec><tp:treatment-sec sec-type="Additional material examined"><title>Additional material examined.</title><p><bold>CANADA.</bold> <bold>British Columbia:</bold> 13 km N Revelstoke-Hwy 23, cascading stream over roadcut, 2.vii.1989, B.J. Sinclair (1 ♂, 3 ♀, CNC), Robson, H.R. Foxlee, numerous dates between 1955 and 1969 (2 ♂, 49 ♀, UBCZ), Harrison Mills, 16.vii.1953, W.R.M. Mason (1 ♀, CNC), Langford, 30.iii.1957, D. Evans (1 ♀, CNC), Summerland, Shingle Crk, 7.x.1932, A.N. Gartrell (1 ♀, CNC). <bold>MEXICO.</bold> <bold>Baja California:</bold> Sierra San Pedro Martir, 17 km. E Park entrance, 2900 m, 7.ix.1980, DDW (3 ♂, 1 ♀, CAS), San Pedro Martir, La Grulla, 12.vii.1953, PHA (1 ♀, CAS). <bold>USA.</bold> <bold>California:</bold> Yosemite NP, 1.viii.1940, D.E. Hardy (3 ♂, 2 ♀, MTEC, SEMC); Santa Cruz Mts., 24.vii.1895 (1 ♀, LACM), same as previous, 27.viii.1895 (1 ♂, LACM); Mt Saint Helena, 28.vii.1940, B. Brookman (1 ♂, CAS); Yosemite, 12.vi.1935, ALM (1 ♂, USNM); Alameda Co., Berkeley, 16.v.1951, R. Morgan (1 ♂, LACM); Amador Co., Forest Home, 26.viii.1944, ALM (2 ♂, 2 ♀, USNM); Contra Costa Co., Mt Diablo, 2.viii.1951, F.X. Williams (1 ♂, CAS), same as previous, 2000 ft, 23.viii.1951 (1 ♀, CAS), same as previous, wet wall of spring, 18.vii.1951 (1 ♀, CAS); Del Norte Co., 6 mi. N Gasquet, 11.i.1986, RLH (1 ♀, MTEC); El Dorado Co., Fred’s Place, 20.viii.1950, L.W. Quate (1 ♂, EMEC); Fresno Co., Glen Meadow Crk, above Dinkey Crk Ranger Station, 1755 m, 3.viii.1975, PHA (1 ♂, CAS), Bolsillo Crk at Bolsillo cmgrd, SW Mono Hot Springs, 2270 m, 8.viii.1975, PHA (1 ♂, 1 ♀, CAS); Humboldt Co., Crk 1/3 mi. W Ruby Crk above Willow Crk, 25.iv.1987, Baumann, Stark, Nelson &amp;Wells (1 ♀, BYU); Kern Co., Mt Pinos, Iris Meadow, 2670m, malaise, 2-3.vi.1992, J. Skevington, A. Goering (1 ♂, DEBU); Lake Co., Kelseyville, 9.v.1953, W.H. Lange (1 ♀, UCDC); Los Angeles Co., Singing Sprs, 29.viii.1958, Menke &amp; Stange (7 ♂, 9 ♀, LACM), Ranch - 2.5 mi. SSW Valyermo, 4800', 18.viii.1962, N. McFarland (2 ♂, OSAC), Angeles Nat. Forest, Windy Spr, 27.vi.1974, DDW (3 ♂, 8 ♀, CAS), July, Collection Coquillett (1 <!--PageBreak-->♂, USNM), San Gabriel Mts, Cloudburst Cyn, T2N, R12W, Sec. 14, 4000 ft, 30.iv.1972, J.P. &amp; K.E. Donahue (1 ♂, LACM), Big Dalton Cyn, 23.vii.1952, S. Miyagawa (1 ♀, LACM), Tanbark Flat, 12.vii.1952, S. Miyagawa (1 ♂, 3 ♀, FSCA, UCDC), same as previous, 24.vi.1952 (1 ♀, UCDC), same as previous, 5.vii.1952, <!--PageBreak-->R.L. Anderson (1 ♀, UCDC), same as previous, 16.vii.1952, D.E. Barcus (2 ♂, 2 ♀, UCDC), same as previous, 10.vii.1950, F.X. Williams (5 ♀, CAS), Monrovia Cyn, 18.v.1966, J.C. Hall (1 ♀, UCR), Tujunga Cyn, 12.vii.1962 (2 ♂, 1 ♀, MTEC), 0.5 mi. E Islip Saddle, Cortelyou Spr on Hwy 2, Angeles N.F., 25.iv.1977, DDW (2 ♀, CAS), N Fk. San Gabriel R, along Hwy 39, 2 mi. S Coldbrook Stn., 25.iv.1977, DDW (1 ♀, CAS), San Antonia Cyn, Ontario, 25.vii.1907 (12 ♂, 12 ♀, CAS, OSU), 1/4 mi. down Cooper Cyn Trail, near Mt Waterman Ski Area, 31.iii.1981, S.M. Clark (1 ♀, MTEC), 1 mi. NE Crystal Lake, 1.vii.1962, J.F. Lawrence (2 ♀, MCZ); Marin Co., Point Reyes National Seashore, 22.vi.1975, D.G. Denning (1 ♂, 1 ♀, UCDC), Mill Valley, Blithedale Ridge, Lee Street, 110 m, 27.iv.1965, PHA (1 ♀, CAS), Alpine Lake, 18.v.1958, D.C. Rentz (1 ♂, CAS), Mt Tamalpais, vicinity of Rock Sprs, ca. 610 m, 13.v.1978, PHA (1 ♂, CAS); Mariposa Co., Yosemite NP, Boundary Hill, Research Res. Area, 4.vii.1971, R.P. Allen (1 ♂, CSCA), seepage along Hwy 49 between Bear Valley and Coulterville, 3.v.1978, D.D.Wilder (1 ♂, 1 ♀, CAS), Summerdale Forest Camp on Big Crk, 1520m, 28.vi.1973, PHA (1 ♀, CAS); Monterey Co., Willow Crk, 7.viii.1962, E.I. Schlinger (1 ♀, UCR), Big Crk, 4.vi.1982, J. Powell (1 ♀, EMEC), Los Padres Nat. Forest, Escondido Cpgd, 22.v.1976, DDW (1 ♀, CAS); Nevada Co., Sagehen Crk, 19.vii.1978, R.B. Kimsey (3 ♂, UCDC), same as previous, L.D. French (3 ♀, UCDC), same as previous, 8.vii.1980, R.M. Bohart (1 ♀, UCDC); Plumas Co., Squirrel Crk, 8 mi. E Quincy, 3900', 15.v.1982, J.A. Powell (2 ♀, EMEC), Upper Jamison Crk, 3 mi. SW Johnsville, 5800', 27.vi.1989, RLH (1 ♂, 5 ♀, MTEC), Wolf Crk, 6 km NW Greenville, 1180 m, 15.viii.1977, PHA (1 ♂, 1 ♀, CAS); Riverside Co., Lake Hemet, 29.vii.1964, M.E. Irwin (1 ♂, 1 ♀, LACM), Fuller Mill Crk., 23.vii.1964, near stream under rocks, M.E. Irwin (1 ♂, 4 ♀, LACM), same as previous, vii.28.1965, P. Rauch (1 ♀, LACM), Idyllwild, 7.vii.1940, ALM (10 ♂, 16 ♀, USNM), Strawberry Crk., 3000', San Jacinto Mts., 19.v.1966, C.L. Hogue (3 ♂, 2 ♀, LACM), San Jacinto Peak, 7,000-10,000 ft, 20.viii.1914, J.C. Bradley (1 ♀, CUIC), Idyllwild,13.vii.1940, Timberlake (2 ♀, UCR), San Jacinto Mts, 21.vii.1929, P.W. Oman (1 ♂, EMUS), Cottonwood Cyn, 7.iii.1967, S. Frommer, H. Nakakihara, T. Plichta (2 ♀, UCR), San Jacinto Mts, 10 road mi. from Hwy 74 toward Pine Cove, Jct N Fork San Jacinto R, 4.vi.1978, S. Frommer &amp; W. Kramer (2 ♀, UCR), Agua Caliente Indian Res., Palm Cyn, 25.ii.1970, PHA (2 ♀, CAS); San Bernardino Co., Camp O-onga, nr. Running Spgs, San Bdno Mts, 11.viii.1966, C.L. Hogue (11 ♂, 7 ♀, LACM), Mt Home Cyn, 16.viii.1920, F.R. Cole (2 ♂, 9 ♀, CMNH, EMEC), same as previous, 16.vii.1921 (1 ♀, EMEC), same as previous, 20.ix.1922 (3 ♀, EMEC), same as previous, 16.vii.1922 (1 ♀, EMEC), Mill Crk Cyn, 17.vii.1922 (1 ♂, FSCA), Mt San Gorgonio, Vivian Crk, 6500', 2.vii.1968, Truxal (1 ♂, LACM), Vivian Crk., 6500', S. Gorgonio, 2.vii.1968, C.L. Hogue (1 ♀, LACM), Forest Home, 29.v.1972, G.R. Ballmer (1 ♀, UCR), Bear Valley, San Bernardino Mts, 6700 ft, JMA (1 ♂, USNM), same as previous, N. Banks (1 ♂, 1 ♀, MCZ), Glen Martin, 16.viii.1920, F.R. Cole (1 ♀, EMEC); San Mateo Co., 2 mi. N Pebble Beach, intertidal zone, 8.v.1965, A.J. Slater (1 ♀, EMEC), Corte de Madera Crk near Portola, 22.viii.1957, PHA (1 ♀, CAS); Santa Barbara Co., Cueva Valdez, Santa Cruz Is., <!--PageBreak--><!--PageBreak-->31.viii.1980, RLH (3 ♀, MTEC), Fryes Harbor, Santa Cruz Is., 1.ix.1980, RLH (1 ♀, MTEC); Santa Clara Co., Uvas Cyn County Park, 2.vii.1971, D.G. Denning (10 ♂, 2 ♀, UCDC), same as previous, 9.iii.1973 (2 ♂, 4 ♀, UCDC), same as previous, 15.vi.1975 (1 ♂, 1 ♀, UCDC), Alum Rock Park, 3.xi.1975, S. Fend (1 ♀, CAS), same as previous, 21.iv.1951, R.L. Usinger (2 ♂, EMEC), same as previous, 22.vii.1979, rocks over creek, L.G. Bezark (14 ♂, 18 ♀, CSCA), Stevens Crk, 23.vii.1940, T.G.H. Aitken (1 ♀, CAS); Santa Cruz Co., Santa Cruz, 8.vii.1948, W.W. Wirth (1 ♂, EMEC); Shasta Co., McArthur Burney Falls Memorial SP, 2900', 1.viii.1970, PHA (1 ♀, CAS); Sierra Co., Hwy 49, Crk at Rosassco Ravine, 2.4 km W Downieville, 890m, 4.vii.1975, PHA (1 ♂, CAS); Siskiyou Co., S Fork Sacramento R, 4000 ft, 4.viii.1953, H.P. Chandler (4 ♂, 1 ♀, CAS); Sonoma Co., Kenwood, Sonoma Crk, Morton’s Warm Sprs, ca. 105m, 20.ix.1975, PHA (1 ♀, CAS); Stanislaus Co., Del Puerto Cyn, 900-1200', 6.vi.1970, E.I. Schlinger (1 ♀, EMEC); Tehama Co. Deer Crk, Hwy 32, 30.vii.1972, D.G. Denning (2 ♂, 3 ♀, UCDC), S Fork Battle Crk, 23.v.1952, H.P. Chandler (1 ♂, CAS); Trinity Co., 4 mi. W Forest Glen, 3400', 15.viii.1985, RLH (1 ♀, MTEC); Tuolumne Co., Pinecrest, 2-3.ix.1947, PHA (2 ♂, CNC), same as previous, 9.vii.1947 (1 ♀, CAS), same as previous, 19.vii.1948 (1 ♂, 1 ♀, CNC, FSCA), Lyon’s Dam, 8.vii.1937, T.G.H. Aitken (1 ♂, CAS), Brightman Flat, 18.ix.1974, DDW (1 ♂, 1 ♀, CAS), Lions Dam, 7.viii.1937, M.A. Cazier (1 ♂, AMNH); Tulare Co., Mineral King, 30.vii.1935 (2 ♂, 1 ♀, LACM, UCDC), same as previous, 13.viii.1956, Simonds (3 ♂, 3 ♀, CSCA), same as previous, 1964, W.E. Simonds (1 ♀, CSCA), Sequoia NP, Giant Forest, 22.viii.1917, R.C. Shannon (2 ♀, CUIC), California Hot Springs, 20.vii.1994 (1 ♂, CSCA). <bold>Idaho:</bold> Adams Co., Little Salmon R., 18 mi. N New Meadows, 8.viii.1979, RLH (1 ♂, 1 ♀, MTEC); Boundary Co., 5 mi SW Bonners Ferry, 16.ix.1969, W.F. Barr (1 ♀, WFBM); Idaho Co., Holly Crk, Hwy 12, 33 mi. NE Lowell, 2600 ft, 19.viii.1969, E.M. Fisher (1 ♀, CSCA), Lightning Crk, 3 mi. N Riggins, 25.iii.1966, W.F. Barr (7 ♀, WFBM), same as previous, S.D. Smith (1 ♀, WFBM), Whitebird, 3.vii.1907, JMA (2 ♂, 1 ♀, USNM), Fiddle Crk, 5 mi. N Riggins, 25.iii.1966, W.F. Barr (1 ♀, WFBM); Kootenai Co., Beauty Crk, near Lake Cd’A., 15.ix.1975, D.F. Veirs (1 ♂, WFBM); Latah Co., Moscow Mt (5 ♀, WSU), Juliaetta (2 ♀, CNC, USNM), Juliaetta, 12.viii.1904 (1 ♂, USNM), Juliaetta, 12.vii.1904, JMA (1 ♂, 3 ♀, USNM), Kendrick, JMA (2 ♂, 1 ♀, USNM), same as previous, 28.iii.1902 (4 ♀, USNM), Mtn Moscow, 25.vii.1920, R.C. Shannon (2 ♂, 5 ♀, CNC, CUIC, WSU), Lower Sand Crk, nr. Bonami Crk, 16 mi. E Potlatch, 2900 ft, 9.viii.1979, WJT (2 ♂,WSU), same as previous, 5.viii.1979 (1 ♂, WSU), Big Meadow Recreation Area, 7 mi. NNE Troy, 3000 ft, 7.viii.1986, WJT (3 ♂, WSU), same as previous, 31.vii.1979 (1 ♂, WSU), 4.1 mi. S Juliaetta, 14.iii.1975, D.F. Veirs (4 ♀, WFBM), Moscow Mt, 4.vi.1910, JMA (1 ♀, USNM), 4.1 mi. S Juliaetta, 14.iii.1975, D.F. Veirs (6 ♀, WFBM); Lemhi Co., 5 mi. N Gibbonsville, 21.vii.1963, W.F. Barr (1 ♂, WFBM), same as previous, 1.ix.1967 (1 ♀, WFBM); Lewis Co., Five Mile Crk at Clearwater R., 14.vii.1992, RLH (1 ♂, 3 ♀, MTEC); Nez Perce Co., Lewiston Hill, 25.vi.1923, ALM (4 ♂, 2 ♀, USNM), Lake Waha, 9.vi.1918, ALM (2 ♂, 1 ♀, USNM), Juliaetta Falls, 11.iv.1975, D.F. Veirs (3 ♀, WFBM), Lewiston, 9.vi.1923, <!--PageBreak-->ALM (6 ♂, 2 ♀, USNM); Twin Falls Co., 20 mi. S Hansen, 27.vii.1973, RLH (6 ♂, 8 ♀, MTEC). <bold>Montana:</bold> Cascade Co., Memorial Falls, 2 mi. SE Neihart, 6150 ft, <named-content xmlns:xlink="http://www.w3.org/1999/xlink" content-type="dwc:verbatimCoordinates" xlink:type="simple">N46°54.78', W110°41.63'</named-content>, 12.ix.2009, JBR (3 ♂, 3 ♀, MTEC); Flathead Co., Coram, Badrock Cyn, Shepard Memorial Fountain, swept from rocks and vegetation of seepage, 28.viii.1981, PHA (2 ♀, CAS); Gallatin Co., Silken Skein Falls, 3 mi. S. of Hyalite Rsvr., 8333', 11.viii.2000, JBR (1 ♂, MTEC), Palisade Falls, 1 mi. S. Hyalite <!--PageBreak-->Rsvr., 7685', 12.viii.2000, RLH &amp; JBR (1 ♂, 2 ♀, MTEC), same as previous, 19.x.2000, JBR (1 ♂, 2 ♀, MTEC), same as previous, 20.iv.2002 (1 ♀, MTEC), same as previous, 20.viii.2009 (1 ♂, MTEC); Glacier Co., Glacier NP, Sun Point Trail, Crk below Baring Falls, 26.viii.1981, PHA (1 ♀, CAS); Park Co., Pine Crk Falls, 15 mi. S Livingtson, 6000', 6.viii.2000, RLH &amp; JBR (3 ♂, 7 ♀, MTEC), same as previous, 28.vii.2001, JBR (2 ♂, 1 ♀, MTEC). <bold>Nevada:</bold> Elko Co., Ruby Mts, Thomas Cyn, 7500', 15.viii.1989, RLH (6 ♂, MTEC), Ruby Mts, Lamoille Crk, 8900', 18.viii.1989, RLH (4 ♂, 3 ♀, MTEC), same as previous, 25 mi. SE Elko, 8800 ft, 11.viii.2005, JBR &amp; RLH (3 ♂, 2 ♀, MTEC). <bold>Oregon:</bold> Mt Hood, 29.vii.1966, FCH (5 ♂, 8 ♀, CAS, FSCA, MTEC, EMUS); Benton Co., Parker Crk., Mary’s Peak Rd, 26.vi.1985, R.W. Baumann, C.R. Nelson &amp; M.F. Whiting (1 ♀, BYU), Siuslaw Nat. For., Mary’s Peak, Parkers Crk. &amp; falls, 14.vii.1989, B.J. Sinclair (2 ♂, CNC), same as previous, Alder Falls (2 ♂, CNC), Marys Peak, Parker Crk., 3100', 24.vii.1969, E.M. Fisher (2 ♂, 2 ♀, CSCA), Mary’s Peak, Parker Crk., 26.ix.1967, KJG (1 ♂, 3 ♀, MTEC, OSAC), Mary’s Peak, 19.iii.1968, KJG (1 ♀, OSAC), Marys Peak, 14 mi., 20.v.1979, K. West (5 ♀, OSAC), Mary’s Peak, Parker Crk Falls, 3500', 27.ii.1964, J.D. Lattin (1 ♀, OSAC), Marys Peak, 11.viii.1953, V. Roth (1 ♀,OSAC), same as previous, 21.viii.1952 (1 ♀, OSAC), Cary’s Grove, 2.ix.1974, W.N. Mathis (2 ♂, OSAC), Mary’s Peak, 3.x.1978, G.L. Parsons (1 ♂, OSAC), Mary’s Peak, Parker Crk, roadside seepage, 26.ix.1967, KJG (1 ♂, CAS); Clackamas Co., Still Crk., Mt. Hood, Timberline Lodge Rd., 27.vi.1985, C.R. Nelson (1 ♂, BYU), Eagle Crk, 15.vi.1925, ALM (1 ♀, USNM), same as previous, 2.viii.1921 (2 ♀, USNM); Clatsop Co., Saddle Mt, 2500-3000', 2.ix.1966, KJG (1 ♂, ODAC); Hood River Co., Starvation Crk. St. Pk., cascading stream below falls, 10.vii.1989, B.J. Sinclair (1 ♀, CNC), Cloud Cap Inn, Mt Hood, 11.vii.1932, JMA (2 ♂, 1 ♀, USNM), Homestead Inn, Mt Hood, 12.vii.1932, JMA (1 ♂, 5 ♀, USNM), Hood River, seepage over road cut, 15.viii.1966, KJG (1 ♀, FSCA), 20 mi. S Hood River, seepage vertical roadcut, 16.viii.1966, KJG (1 ♀, OSAC); Jackson Co., 10 mi. S Ruch, stream margins, 22.v.1964, KJG (1 ♀, ODAC); Lake Co., Deep Crk, 1.5 mi. W Adel, 4850', 17.viii.1992, RLH (2 ♀, MTEC), Ana Sprs Reservoir, sweeping margin of springs, 3.viii.1966, KJG (1 ♀, ODAC) St. Helena Crk, stream margin, 17.viii.1948, W.W. Wirth (1 ♀, USNM); Linn Co., 1 mi. S Marion Forks, shaded vertical seepage, 24.viii.1967, KJG (2 ♂, 2 ♀, ODAC); Multnomah Co., Troutdale, 1.viii.1965, FCH (5 ♂, 4 ♀, EMUS, MTEC, ODAC); Tillamook Co., Neskowin, 10-19.viii.1948, M.T. James (3 ♂, 3 ♀, WSU), 4 mi. W of summit of Coast Range, Hwy 6, small crk flowing down face of road cut, 29.vii.1966, KJG (1 ♂, CAS); Umatilla Co., Dead Man Pass, 30.vii.1966, FCH (1 ♂, 3 ♀, FSCA); Union Co., North Powder, 25.vii.1965, FCH (6 ♂, 5 ♀, CAS, FSCA, MTEC, USNM), 4 mi. W Elgin, bank of Crk, vertical rock, 10.viii.1967, KJG (2 ♂, 2 ♀, ODAC, OSAC); Wallowa Co., 39 mi. N Enterprise, Hwy 3, 3400 ft, seep area, 28.vi.1976, WJT (8 ♀, WSU), 39 mi. N Enterprise, Hwy 3, 3400 ft, seep area, 28.vi.1976, WJT (1 ♂, WSU), 9 mi. S Imnaha, 1.vii.1969, KJG (2 ♀, ODAC, OSAC), 10 mi. N Imnaha, waterfall, 1.vii.1969, KJG (2 ♂, 1 ♀, ODAC); Wasco Co., The Dalles, 27.vii.1965, FCH (3 ♀, CAS, EMUS, MTEC). <bold>Washington:</bold> E. Washington <!--PageBreak-->(1 ♀, USNM); Mt Adams, 24.vii.1921, ALM (1 ♂, USNM); Asotin Co., Fields Spring S.P., 4 mi. S Anatone, 3500-4000 ft, 12-13.vi.1974, WJT (2 ♀, WSU), same as previous, 31.v.1975 (1 ♀, WSU), same as previous, 3600 ft, 26.vi.1979 (1 ♂,1 ♀, WSU), 17 mi. S Anatone, nr. Grande Ronde River, 1950 ft, dripping spring, 31.v.1976, WJT (1 ♀, WSU), same as previous, 11.vi.1976 (3 ♂, 1 ♀, WSU), Clarkston, 8.vi.1923, V. Argo (1 ♂, USNM), Asotin, 19–20.v.1923, V. Argo (4 ♀, USNM), Asotin, 4.vi.1930, JMA (2 ♀, USNM); Columbia Co., Tucanon RS, Blue Mts, 13.viii.1922, V. Argo (1 ♀, USNM); Lewis Co., Stevens Crk at Stevens Cyn Rd, Mt Rainier NP, 4000-4500 <!--PageBreak-->ft, 24.viii.1973, WJT (1 ♂, WSU); Pierce Co., Mt Rainier, 31.vii.1966, FCH (5 ♂, 4 ♀, CAS, FSCA, MTEC, EMUS), Mt Rainier, Christine Falls, 16.viii.1917, ALM (2 ♂, CNC, USNM), Mt Rainier, Summerland, 29.viii.1934, ALM (1 ♀, USNM); San Juan Co., Friday Harbor, 23.vii.1905, JMA (1 ♂, 2 ♀, USNM), Olga, 15.vii.1909, JMA (1 ♀, USNM); Skamania Co., Stevenson, 20.vii.1906 (1 ♀, USNM); Whitman Co., Pullman, 2100 ft, 28.viii.1984, WJT (1 ♂, WSU), Rock Lake (1 ♀, USNM); Yakima Co., Bear Crk, 8 mi. SW Tieton RS, nr Rimrock Lk. 3000 ft, 24-25.vi.1974, malaise/CO<sub>2</sub>,  WJT (1 ♀, WSU).</p></tp:treatment-sec><tp:treatment-sec><!--Section generated to contain objects referenced in tp:taxon-treatment.--><fig id="F2" position="float" orientation="portrait"><label>Figure 2.</label><caption><p>Lateral view (unless otherwise noted) of abdomens and postabdomens of males, <bold>A</bold> <italic><tp:taxon-name><tp:taxon-name-part taxon-name-part-type="genus">Liancalus</tp:taxon-name-part> <tp:taxon-name-part taxon-name-part-type="species">genualis</tp:taxon-name-part></tp:taxon-name></italic> Loew <bold>B</bold> <italic><tp:taxon-name><tp:taxon-name-part taxon-name-part-type="genus">Liancalus</tp:taxon-name-part> <tp:taxon-name-part taxon-name-part-type="species">sonorus</tp:taxon-name-part></tp:taxon-name></italic> sp. n. <bold>C</bold> <italic><tp:taxon-name><tp:taxon-name-part taxon-name-part-type="genus">Liancalus</tp:taxon-name-part> <tp:taxon-name-part taxon-name-part-type="species">limbatus</tp:taxon-name-part></tp:taxon-name></italic> Van Duzee (dorsolateral view) <bold>D</bold> <italic><tp:taxon-name><tp:taxon-name-part taxon-name-part-type="genus">Liancalus</tp:taxon-name-part> <tp:taxon-name-part taxon-name-part-type="species">pterodactyl</tp:taxon-name-part></tp:taxon-name></italic> sp. n. <bold>E</bold> <italic><tp:taxon-name><tp:taxon-name-part taxon-name-part-type="genus">Liancalus</tp:taxon-name-part> <tp:taxon-name-part taxon-name-part-type="species">similis</tp:taxon-name-part></tp:taxon-name></italic> Aldrich, and <bold>F</bold> <italic><tp:taxon-name><tp:taxon-name-part taxon-name-part-type="genus">Liancalus</tp:taxon-name-part> <tp:taxon-name-part taxon-name-part-type="species">querulus</tp:taxon-name-part></tp:taxon-name></italic> Osten Sacken. Scale bars = 1 mm. See Figure <xref ref-type="fig" rid="F8">8</xref> for <italic><tp:taxon-name><tp:taxon-name-part taxon-name-part-type="genus">Liancalus</tp:taxon-name-part> <tp:taxon-name-part taxon-name-part-type="species">hydrophilus</tp:taxon-name-part></tp:taxon-name></italic>.</p></caption><graphic xmlns:xlink="http://www.w3.org/1999/xlink" xlink:href="zookeys-483-097-g002.jpg" position="float" orientation="portrait" xlink:type="simple" id="oo_38696.jpg"/></fig><fig id="F8" position="float" orientation="portrait"><label>Figure 8.</label><caption><p>Habitus photograph of male <italic><tp:taxon-name><tp:taxon-name-part taxon-name-part-type="genus">Liancalus</tp:taxon-name-part> <tp:taxon-name-part taxon-name-part-type="species">hydrophilus</tp:taxon-name-part></tp:taxon-name></italic> Aldrich taken at a waterfall in Utah County, Utah, <named-content xmlns:xlink="http://www.w3.org/1999/xlink" content-type="dwc:verbatimCoordinates" xlink:type="simple">N39.95963°, W111.2678°</named-content>, on 13 September 2013. Note long cerci with nearly uniform row of long yellow setae. Photo taken by C. Riley Nelson.</p></caption><graphic xmlns:xlink="http://www.w3.org/1999/xlink" xlink:href="zookeys-483-097-g008.jpg" position="float" orientation="portrait" xlink:type="simple" id="oo_38702.jpg"/></fig><fig id="F3" position="float" orientation="portrait"><label>Figure 3.</label><caption><p>Front tarsi of males, <bold>A</bold> <italic><tp:taxon-name><tp:taxon-name-part taxon-name-part-type="genus">Liancalus</tp:taxon-name-part> <tp:taxon-name-part taxon-name-part-type="species">pterodactyl</tp:taxon-name-part></tp:taxon-name></italic>  sp. n., medial view <bold>B</bold> <italic><tp:taxon-name><tp:taxon-name-part taxon-name-part-type="genus">Liancalus</tp:taxon-name-part> <tp:taxon-name-part taxon-name-part-type="species">hydrophilus</tp:taxon-name-part></tp:taxon-name></italic> Aldrich, medial view <bold>C</bold> <italic><tp:taxon-name><tp:taxon-name-part taxon-name-part-type="genus">Liancalus</tp:taxon-name-part> <tp:taxon-name-part taxon-name-part-type="species">genualis</tp:taxon-name-part></tp:taxon-name></italic> Loew, medial view <bold>D</bold> <italic><tp:taxon-name><tp:taxon-name-part taxon-name-part-type="genus">Liancalus</tp:taxon-name-part> <tp:taxon-name-part taxon-name-part-type="species">limbatus</tp:taxon-name-part></tp:taxon-name></italic> Van Duzee, medial view <bold>E</bold> <italic><tp:taxon-name><tp:taxon-name-part taxon-name-part-type="genus">Liancalus</tp:taxon-name-part> <tp:taxon-name-part taxon-name-part-type="species">sonorus</tp:taxon-name-part></tp:taxon-name></italic>  sp. n., medial view <bold>F1</bold> <italic><tp:taxon-name><tp:taxon-name-part taxon-name-part-type="genus">Liancalus</tp:taxon-name-part> <tp:taxon-name-part taxon-name-part-type="species">querulus</tp:taxon-name-part></tp:taxon-name></italic> Osten Sacken, ventral view <bold>F2</bold> <italic><tp:taxon-name><tp:taxon-name-part taxon-name-part-type="genus">Liancalus</tp:taxon-name-part> <tp:taxon-name-part taxon-name-part-type="species">querulus</tp:taxon-name-part></tp:taxon-name></italic>, medial view <bold>G1</bold> <italic><tp:taxon-name><tp:taxon-name-part taxon-name-part-type="genus">Liancalus</tp:taxon-name-part> <tp:taxon-name-part taxon-name-part-type="species">similis</tp:taxon-name-part></tp:taxon-name></italic> Aldrich, ventral view <bold>G2</bold> <italic><tp:taxon-name><tp:taxon-name-part taxon-name-part-type="genus">Liancalus</tp:taxon-name-part> <tp:taxon-name-part taxon-name-part-type="species">similis</tp:taxon-name-part></tp:taxon-name></italic>, medial view. Scale bars = 0.5 mm. t<sub>1</sub> = tarsomere 1, t<sub>2</sub> = tarsomere 2.</p></caption><graphic xmlns:xlink="http://www.w3.org/1999/xlink" xlink:href="zookeys-483-097-g003.jpg" position="float" orientation="portrait" xlink:type="simple" id="oo_38697.jpg"/></fig><fig id="F6" position="float" orientation="portrait"><label>Figure 6.</label><caption><p>Wings of male <bold>A</bold> <italic><tp:taxon-name><tp:taxon-name-part taxon-name-part-type="genus">Liancalus</tp:taxon-name-part> <tp:taxon-name-part taxon-name-part-type="species">querulus</tp:taxon-name-part></tp:taxon-name></italic> Osten Sacken, and <bold>B</bold> <italic><tp:taxon-name><tp:taxon-name-part taxon-name-part-type="genus">Liancalus</tp:taxon-name-part> <tp:taxon-name-part taxon-name-part-type="species">similis</tp:taxon-name-part></tp:taxon-name></italic> Aldrich. Scale bars = 1 mm. Note black speck in cell m of <italic><tp:taxon-name><tp:taxon-name-part taxon-name-part-type="genus">Liancalus</tp:taxon-name-part> <tp:taxon-name-part taxon-name-part-type="species">similis</tp:taxon-name-part></tp:taxon-name></italic>, indicated by arrow.</p></caption><graphic xmlns:xlink="http://www.w3.org/1999/xlink" xlink:href="zookeys-483-097-g006.jpg" position="float" orientation="portrait" xlink:type="simple" id="oo_38700.jpg"/></fig><fig id="F9" position="float" orientation="portrait"><label>Figure 9.</label><caption><p>Habitus photograph of male <italic><tp:taxon-name><tp:taxon-name-part taxon-name-part-type="genus">Liancalus</tp:taxon-name-part> <tp:taxon-name-part taxon-name-part-type="species">similis</tp:taxon-name-part></tp:taxon-name></italic> Aldrich taken at Palisade Falls in Gallatin County, Montana on 12 October 2012. Note very short cerci. Photo taken by Justin Runyon.</p></caption><graphic xmlns:xlink="http://www.w3.org/1999/xlink" xlink:href="zookeys-483-097-g009.jpg" position="float" orientation="portrait" xlink:type="simple" id="oo_38703.jpg"/></fig><fig id="F12" position="float" orientation="portrait"><label>Figure 12.</label><caption><p><italic><tp:taxon-name><tp:taxon-name-part taxon-name-part-type="genus">Liancalus</tp:taxon-name-part></tp:taxon-name></italic> male terminalia, right lateral view of <bold>A</bold> <italic><tp:taxon-name><tp:taxon-name-part taxon-name-part-type="genus">Liancalus</tp:taxon-name-part> <tp:taxon-name-part taxon-name-part-type="species">querulus</tp:taxon-name-part></tp:taxon-name></italic> Osten Sacken, and <bold>B</bold> <italic><tp:taxon-name><tp:taxon-name-part taxon-name-part-type="genus">Liancalus</tp:taxon-name-part> <tp:taxon-name-part taxon-name-part-type="species">similis</tp:taxon-name-part></tp:taxon-name></italic> Aldrich. ej apod = ejaculatory apodeme. Scale bar = 1 mm.</p></caption><graphic xmlns:xlink="http://www.w3.org/1999/xlink" xlink:href="zookeys-483-097-g012.jpg" position="float" orientation="portrait" xlink:type="simple" id="oo_38706.jpg"/></fig><fig id="F15" position="float" orientation="portrait"><label>Figure 15.</label><caption><p>Known distributions of <bold>A</bold> <italic><tp:taxon-name><tp:taxon-name-part taxon-name-part-type="genus">Liancalus</tp:taxon-name-part> <tp:taxon-name-part taxon-name-part-type="species">querulus</tp:taxon-name-part></tp:taxon-name></italic> Osten Sacken and <bold>B</bold> <italic><tp:taxon-name><tp:taxon-name-part taxon-name-part-type="genus">Liancalus</tp:taxon-name-part> <tp:taxon-name-part taxon-name-part-type="species">similis</tp:taxon-name-part></tp:taxon-name></italic> Aldrich.</p></caption><graphic xmlns:xlink="http://www.w3.org/1999/xlink" xlink:href="zookeys-483-097-g015.jpg" position="float" orientation="portrait" xlink:type="simple" id="oo_38709.jpg"/></fig><supplementary-material xmlns:xlink="http://www.w3.org/1999/xlink" id="S1" position="float" orientation="portrait" xlink:type="simple"><label>Supplementary material 1</label><caption><p>Supplemental Video 1</p></caption><p>Data type: MPEG video file</p><p>Explanation note: Adult female <italic><tp:taxon-name><tp:taxon-name-part taxon-name-part-type="genus">Liancalus</tp:taxon-name-part> <tp:taxon-name-part taxon-name-part-type="species">similis</tp:taxon-name-part></tp:taxon-name></italic> feeding on nematocerous dipteran larva (<tp:taxon-name><tp:taxon-name-part taxon-name-part-type="family">Tipulidae</tp:taxon-name-part></tp:taxon-name>?) on Palisade Falls, Gallatin County, Montana on June 27, 2013.</p><media xlink:href="zookeys-483-097-s001.mov" mimetype="mov file" mime-subtype="mov" position="float" orientation="portrait" xlink:type="simple" id="oo_38711.mov"/><permissions><license xlink:type="simple"><license-p>This dataset is made available under the Open Database License (<ext-link ext-link-type="uri" xlink:href="http://opendatacommons.org/licenses/odbl/1.0/" xlink:type="simple">http://opendatacommons.org/licenses/odbl/1.0/</ext-link>). The Open Database License (ODbL) is a license agreement intended to allow users to freely share, modify, and use this Dataset while maintaining this same freedom for others, provided that the original source and author(s) are credited.</license-p></license></permissions><attrib specific-use="authors">Justin B. Runyon, Richard L. Hurley</attrib></supplementary-material><supplementary-material xmlns:xlink="http://www.w3.org/1999/xlink" id="S2" position="float" orientation="portrait" xlink:type="simple"><label>Supplementary material 2</label><caption><p>Supplemental Video 2</p></caption><p>Data type: MPEG video file</p><p>Explanation note: Two adult males of <italic><tp:taxon-name><tp:taxon-name-part taxon-name-part-type="genus">Liancalus</tp:taxon-name-part> <tp:taxon-name-part taxon-name-part-type="species">similis</tp:taxon-name-part></tp:taxon-name></italic> on Palisade Falls, Gallatin County, Montana on October 12, 2012. This video was taken looking upwards on vertical basalt column near water of falls.</p><media xlink:href="zookeys-483-097-s002.mov" mimetype="mov file" mime-subtype="mov" position="float" orientation="portrait" xlink:type="simple" id="oo_38712.mov"/><permissions><license xlink:type="simple"><license-p>This dataset is made available under the Open Database License (<ext-link ext-link-type="uri" xlink:href="http://opendatacommons.org/licenses/odbl/1.0/" xlink:type="simple">http://opendatacommons.org/licenses/odbl/1.0/</ext-link>). The Open Database License (ODbL) is a license agreement intended to allow users to freely share, modify, and use this Dataset while maintaining this same freedom for others, provided that the original source and author(s) are credited.</license-p></license></permissions><attrib specific-use="authors">Justin B. Runyon, Richard L. Hurley</attrib></supplementary-material><supplementary-material xmlns:xlink="http://www.w3.org/1999/xlink" id="S3" position="float" orientation="portrait" xlink:type="simple"><label>Supplementary material 3</label><caption><p>Supplemental Video 3</p></caption><p>Data type: MPEG video file</p><p>Explanation note: Two males of Liancalus similis showing the typical looping flight of <italic><tp:taxon-name><tp:taxon-name-part taxon-name-part-type="genus">Liancalus</tp:taxon-name-part></tp:taxon-name></italic> adults. This video was taken looking upwards on vertical basalt column on Palisade Falls, Gallatin County, Montana on October 12, 2012.</p><media xlink:href="zookeys-483-097-s003.mov" mimetype="mov file" mime-subtype="mov" position="float" orientation="portrait" xlink:type="simple" id="oo_38713.mov"/><permissions><license xlink:type="simple"><license-p>This dataset is made available under the Open Database License (<ext-link ext-link-type="uri" xlink:href="http://opendatacommons.org/licenses/odbl/1.0/" xlink:type="simple">http://opendatacommons.org/licenses/odbl/1.0/</ext-link>). The Open Database License (ODbL) is a license agreement intended to allow users to freely share, modify, and use this Dataset while maintaining this same freedom for others, provided that the original source and author(s) are credited.</license-p></license></permissions><attrib specific-use="authors">Justin B. Runyon, Richard L. Hurley</attrib></supplementary-material></tp:treatment-sec><ref-list><ref id="B1"><mixed-citation xmlns:xlink="http://www.w3.org/1999/xlink" xlink:type="simple"><person-group><name name-style="western"><surname>Aldrich</surname><given-names>JM</given-names></name></person-group> (<year>1893</year>) <article-title>The dolichopodid genus <italic><tp:taxon-name><tp:taxon-name-part taxon-name-part-type="genus">Liancalus</tp:taxon-name-part></tp:taxon-name></italic> Loew.</article-title><source>Psyche</source><volume>6</volume>: <fpage>569</fpage>–<lpage>571</lpage>. doi: <ext-link ext-link-type="doi" xlink:href="10.1155/1893/26053" xlink:type="simple">10.1155/1893/26053</ext-link></mixed-citation></ref><ref id="B15"><mixed-citation xmlns:xlink="http://www.w3.org/1999/xlink" xlink:type="simple"><person-group><name name-style="western"><surname>Corpus</surname><given-names>LD</given-names></name></person-group> (<year>1986</year>) <article-title>Immature stages of <italic><tp:taxon-name><tp:taxon-name-part taxon-name-part-type="genus">Liancalus</tp:taxon-name-part> <tp:taxon-name-part taxon-name-part-type="species">similis</tp:taxon-name-part></tp:taxon-name></italic> (<tp:taxon-name><tp:taxon-name-part taxon-name-part-type="order">Diptera</tp:taxon-name-part></tp:taxon-name>: <tp:taxon-name><tp:taxon-name-part taxon-name-part-type="family">Dolichopodidae</tp:taxon-name-part></tp:taxon-name>).</article-title><source>Journal of the Kansas Entomological Society</source><volume>59</volume>: <fpage>635</fpage>–<lpage>640</lpage>.</mixed-citation></ref><ref id="B16"><mixed-citation xmlns:xlink="http://www.w3.org/1999/xlink" xlink:type="simple"><person-group><name name-style="western"><surname>Cregan</surname><given-names>MB</given-names></name></person-group> (<year>1941</year>) <article-title>Generic relationships of the <tp:taxon-name><tp:taxon-name-part taxon-name-part-type="family">Dolichopodidae</tp:taxon-name-part></tp:taxon-name> (<tp:taxon-name><tp:taxon-name-part taxon-name-part-type="order">Diptera</tp:taxon-name-part></tp:taxon-name>), based on a study of the mouth parts.</article-title><source>Illinois Biological Monograph</source><volume>18</volume>: <fpage>1</fpage>–<lpage>68</lpage>.</mixed-citation></ref></ref-list></tp:taxon-treatment>
