# Supplementary material for: A revision of the Nearctic species of Liancalus Loew (Diptera, Dolichopodidae)
Source: Zookeys. 2015 Feb 23;(483):97–147. doi: 10.3897/zookeys.483.9222 (PMC4351449; doi:10.3897/zookeys.483.9222)
Supplement: XML Treatment for Liancalus sonorus [file zookeys.483.9222-treatment8.xml]

<!DOCTYPE tp:taxon-treatment
  PUBLIC "-//TaxonX//DTD Taxonomic Treatment Publishing DTD v0 20100105//EN" "tax-treatment-NSO.dtd">
<tp:taxon-treatment xmlns:tp="http://www.plazi.org/taxpub"><tp:treatment-meta><kwd-group><label>Taxon classification</label><kwd><named-content content-type="kingdom">Animalia</named-content></kwd><kwd><named-content content-type="order">Diptera</named-content></kwd><kwd><named-content content-type="family">Dolichopodidae</named-content></kwd></kwd-group><mixed-citation publication-type="journal"><person-group><name><surname>Runyon</surname><given-names>Justin B.</given-names></name><name><surname>Hurley</surname><given-names>Richard L.</given-names></name></person-group><article-title>A revision of the Nearctic species of <italic><tp:taxon-name><tp:taxon-name-part taxon-name-part-type="genus">Liancalus</tp:taxon-name-part></tp:taxon-name></italic> Loew (<tp:taxon-name><tp:taxon-name-part taxon-name-part-type="order">Diptera</tp:taxon-name-part></tp:taxon-name>, <tp:taxon-name><tp:taxon-name-part taxon-name-part-type="family">Dolichopodidae</tp:taxon-name-part></tp:taxon-name>)</article-title><source>Zookeys</source><day>23</day><month>2</month><year>2015</year><volume>2015</volume><issue>483</issue><fpage>97</fpage><lpage>147</lpage><pub-id pub-id-type="doi">10.3897/zookeys.483.9222</pub-id></mixed-citation></tp:treatment-meta><tp:nomenclature><tp:taxon-name>
                        <tp:taxon-name-part taxon-name-part-type="genus">Liancalus</tp:taxon-name-part>
                        <tp:taxon-name-part taxon-name-part-type="species">sonorus</tp:taxon-name-part>
                        <object-id xmlns:xlink="http://www.w3.org/1999/xlink" content-type="zoobank" xlink:type="simple">http://zoobank.org/82101701-D65F-4434-BD93-6A7B51F16720</object-id>
                    </tp:taxon-name><tp:taxon-authority>Runyon &amp; Hurley</tp:taxon-authority><tp:taxon-status xmlns:xlink="http://www.w3.org/1999/xlink" xlink:type="simple">sp. n.</tp:taxon-status><xref ref-type="fig" rid="F2">Figs 2B</xref><xref ref-type="fig" rid="F3">, 3E</xref><xref ref-type="fig" rid="F5">, 5B</xref><xref ref-type="fig" rid="F10">, 10B</xref><xref ref-type="fig" rid="F13">, 13</xref><xref ref-type="fig" rid="F16">, 16F</xref></tp:nomenclature><tp:treatment-sec sec-type="Diagnosis"><title>Diagnosis.</title><p>Males and females are most similar to <italic><tp:taxon-name><tp:taxon-name-part taxon-name-part-type="genus">Liancalus</tp:taxon-name-part> <tp:taxon-name-part taxon-name-part-type="species">genualis</tp:taxon-name-part></tp:taxon-name></italic>, but can be distinguished by having 2 intra-alar setae, whereas <italic><tp:taxon-name><tp:taxon-name-part taxon-name-part-type="genus">Liancalus</tp:taxon-name-part> <tp:taxon-name-part taxon-name-part-type="species">genualis</tp:taxon-name-part></tp:taxon-name></italic> only has 1 intra-alar seta. Males are further distinguished by having tarsus I with tarsomere 2 very short (Fig. <xref ref-type="fig" rid="F3">3E</xref>), cerci long (Fig. <xref ref-type="fig" rid="F2">2B</xref>), and wing as in Fig. <xref ref-type="fig" rid="F5">5B</xref>.</p></tp:treatment-sec><tp:treatment-sec sec-type="Description"><title>Description.</title><p><bold>Male.</bold> Body length 7.5–8.25 mm, wing length 6.5–7.0 mm. <bold>Head:</bold> Face nearly parallel-sided above frontoclypeal suture, slightly widening below suture; with dense silver-gray pollen along eyes that is otherwise sparse revealing violet and green-blue reflections. Frontoclypeal suture near mid-face, distinctly bulging. Eyes with minute hairs between facets; ommatidia the same size throughout. Vertex with dense silver-gray pollen along eyes that is sparser medially revealing violet, green-blue, and coppery reflections. Ocellar tubercle prominent with 2 large setae; vertical setae two-thirds size of ocellar setae, on a small elevation; 2 postocellar setae similar in size to vertical setae; postocular setae half the length of vertical setae with approximately dorsal one-half black (approximately 12 black setae), remainder white and more slender and slightly longer. Ventral postcranial hairs (beard) wholly white. Palpus black, with rather dense silver pollen and black setae that are most dense basally, with brown pollen around insertion of these basal setae. Antenna black, first flagellomere a little longer than wide, rounded apically, arista inserted just before midpoint of dorsal edge.</p><p><bold>Thorax:</bold> Scutum with bronze ground color that is mostly obscured by blue-green-violet stripes along acrostichal setae, dorsocentral setae, and around postalar area; stripe along acrostichal setae pale green and narrower than stripes along dorsocentral setae; posterior slope of scutum with two large lateral blue-green-violet spots; notopleuron and postpronotum (humerus) covered with dense silver pollen, humerus usually with some violet-green reflections; 6 dorsocentral setae; 1–13 acrostichal setae in a single row; 2 notopleural setae; postpronotum with 1–2 strong setae and often a few smaller hairs or setae; 2 presutural intra-alar setae; 1 presutural and 2 postsutural supra-alar setae; 1 postalar seta; scutellum dark metallic bronze with 6 (rarely 7) large marginal setae (3 per side), no additional hairs; proepisternum with 1 dorsal and 1 ventral tuft of white hairs. Pleura metallic green-bronze, covered with dense silver-gray pollen, without setae or hairs.</p><!--PageBreak--><p><bold>Legs:</bold> Coxae concolorous with pleura; remainder of legs dark metallic green-bronze, dusted with silver pollen; femoral ‘knees’ narrowly orange. Coxa I uniformly covered with white, slender hairs on anterior surface (length of hairs subequal to width of coxa I), with a few black, slender setae at apex. Coxa II with scattered white hairs anteriorly (those at apex longer and stouter), a couple black setae at apex, and a black <italic>ad</italic> seta just beyond 1/2. Coxa III with a black dorsal seta near 1/2. Femur II with row of short (≤ width of femur) posterior to <italic>pv</italic> setae on distal half, those near middle of femur white, longest and becoming black and shorter apically. Tarsus I(2) short (length subequal to width), slightly thickened, with ventral brush of setulae (Fig. <xref ref-type="fig" rid="F3">3E</xref>). Ratios of tibia:tarsomeres for leg I: 18-8-2-4-3-2; for leg II: 26-23-9-4-2-2; for leg III: 33-16-15-4-2-2.</p><!--PageBreak--><p><bold>Wing</bold> (Fig. <xref ref-type="fig" rid="F5">5B</xref>): Hyaline, with anterior third somewhat brownish and a diffuse brown spot near 2/3 between R<sub>4+5</sub> and M<sub>1</sub>; with a longitudinal spurious vein between R<sub>4+5</sub> and M<sub>1</sub> that is arched on apical third of wing and terminates near midpoint of a nearly circular, translucent, apical spot that is white in certain lights; this spot enclosed within a small, brown, apical cloud. Calypter yellow with a fan of long, pale yellow setae at apex. Halter pale yellow.</p><p><bold>Abdomen:</bold> Cylindrical, elongate (Fig. <xref ref-type="fig" rid="F2">2B</xref>), bronze with large metallic blue-green spots with dense silver pollen laterally at base of T1-T4 which do not meet dorsally (except occasionally on T1 which is largely blue-green). T5 metallic green dorsally with sparse silver pollen. T6 wholly metallic green with sparse silver pollen. T1-T3 and base of T4 with white hair laterally, longest on T1 and T2. Sternites bronze with silver-gray pollen. S1 bare except for lateral tuft of 3–5 white hairs at extreme base. S2 and S3 with sparse white hairs. S4 mostly bare. T5 with a few white hairs ventrally and a row of black setae along posterior margin. Hypopygium (Fig. <xref ref-type="fig" rid="F10">10B</xref>): cerci almost as long as abdomen, slender, cylindrical (though often shriveled when dried), sparsely covered with whorls of long, pale yellow setae.</p><!--PageBreak--><p><bold>Female.</bold> Body length 6.5–7.0 mm, wing length 6.5–7.0 mm. Similar to male except for face wider; palpus slightly larger and more uniformly covered with black setae. Tarsus I(2) normal, not unusually short or thickened. Wing as in Fig. <xref ref-type="fig" rid="F16">16F</xref>.</p></tp:treatment-sec><tp:treatment-sec sec-type="Etymology"><title>Etymology.</title><p>This species is named for its known distribution: most specimens were collected in the Sky Island mountain ranges in the Sonoran Desert region (Fig. <xref ref-type="fig" rid="F13">13</xref>).</p></tp:treatment-sec><tp:treatment-sec sec-type="Remarks"><title>Remarks.</title><p>Specimens were collected in April-June prior to onset of the summer monsoon.</p><p><xref ref-type="bibr" rid="B53">Robinson (1970b</xref>: 57) reports <italic><tp:taxon-name><tp:taxon-name-part taxon-name-part-type="genus">Liancalus</tp:taxon-name-part> <tp:taxon-name-part taxon-name-part-type="species">genualis</tp:taxon-name-part></tp:taxon-name></italic> from Mexico (Guerrero) but this single specimen "differs from the eastern North America material by…the presence of a row of small acrostichal setae". This specimen could not be located, but is probably <italic><tp:taxon-name><tp:taxon-name-part taxon-name-part-type="genus">Liancalus</tp:taxon-name-part> <tp:taxon-name-part taxon-name-part-type="species">sonorus</tp:taxon-name-part></tp:taxon-name></italic>.</p></tp:treatment-sec><tp:treatment-sec sec-type="Distribution"><title>Distribution.</title><p><italic><tp:taxon-name><tp:taxon-name-part taxon-name-part-type="genus">Liancalus</tp:taxon-name-part> <tp:taxon-name-part taxon-name-part-type="species">sonorus</tp:taxon-name-part></tp:taxon-name></italic> is known from the southwestern U.S. and neighboring Mexico (Fig. <xref ref-type="fig" rid="F13">13</xref>).</p></tp:treatment-sec><tp:treatment-sec sec-type="Type material"><title>Type material.</title><p><bold>HOLOTYPE</bold> ♂, labeled: "ARIZONA: Cochise Co./ Ramsey Canyon/ Huachuca Mtns. 5500'/ 23-IV-2002/ R. Hurley &amp; J. Runyon"; "HOLOTYPE/ ♂ <italic><tp:taxon-name><tp:taxon-name-part taxon-name-part-type="genus">Liancalus</tp:taxon-name-part></tp:taxon-name></italic>/ <italic><tp:taxon-name><tp:taxon-name-part taxon-name-part-type="species">sonorus</tp:taxon-name-part></tp:taxon-name></italic>/ Runyon &amp; Hurley" [red label] (MCZ). <bold>PARATYPES:</bold> <bold>MEXICO:</bold> CHIHUAHUA: Radiola Spring, tributary Rio Chuhuichupa, 23.vi.1987, Baumann, Kondratieff, Sargent &amp;Wells (1 ♀, BYU). <bold>USA:</bold> same data as holotype (3 ♀, MTEC); Pima Co., Catalina Mts, Marshall Gulch near Summerhaven, 28.v.1986, J. Jenkins (1 ♂, 2 ♀, MTEC); Santa Cruz Co., Coronado National Forest, Santa Rita Mts, Madera Cyn, 3-4.vi.1991, B.J. Sinclair (1 ♂, 2 ♀, CNC), same as previous, 27.iv.1979, K.N. Barber (1 ♂, DEBU), same as previous, 5100 ft, 25.iv.2001, RLH &amp; JBR (1 ♂, MTEC).</p></tp:treatment-sec><tp:treatment-sec><!--Section generated to contain objects referenced in tp:taxon-treatment.--><fig id="F2" position="float" orientation="portrait"><label>Figure 2.</label><caption><p>Lateral view (unless otherwise noted) of abdomens and postabdomens of males, <bold>A</bold> <italic><tp:taxon-name><tp:taxon-name-part taxon-name-part-type="genus">Liancalus</tp:taxon-name-part> <tp:taxon-name-part taxon-name-part-type="species">genualis</tp:taxon-name-part></tp:taxon-name></italic> Loew <bold>B</bold> <italic><tp:taxon-name><tp:taxon-name-part taxon-name-part-type="genus">Liancalus</tp:taxon-name-part> <tp:taxon-name-part taxon-name-part-type="species">sonorus</tp:taxon-name-part></tp:taxon-name></italic> sp. n. <bold>C</bold> <italic><tp:taxon-name><tp:taxon-name-part taxon-name-part-type="genus">Liancalus</tp:taxon-name-part> <tp:taxon-name-part taxon-name-part-type="species">limbatus</tp:taxon-name-part></tp:taxon-name></italic> Van Duzee (dorsolateral view) <bold>D</bold> <italic><tp:taxon-name><tp:taxon-name-part taxon-name-part-type="genus">Liancalus</tp:taxon-name-part> <tp:taxon-name-part taxon-name-part-type="species">pterodactyl</tp:taxon-name-part></tp:taxon-name></italic> sp. n. <bold>E</bold> <italic><tp:taxon-name><tp:taxon-name-part taxon-name-part-type="genus">Liancalus</tp:taxon-name-part> <tp:taxon-name-part taxon-name-part-type="species">similis</tp:taxon-name-part></tp:taxon-name></italic> Aldrich, and <bold>F</bold> <italic><tp:taxon-name><tp:taxon-name-part taxon-name-part-type="genus">Liancalus</tp:taxon-name-part> <tp:taxon-name-part taxon-name-part-type="species">querulus</tp:taxon-name-part></tp:taxon-name></italic> Osten Sacken. Scale bars = 1 mm. See Figure <xref ref-type="fig" rid="F8">8</xref> for <italic><tp:taxon-name><tp:taxon-name-part taxon-name-part-type="genus">Liancalus</tp:taxon-name-part> <tp:taxon-name-part taxon-name-part-type="species">hydrophilus</tp:taxon-name-part></tp:taxon-name></italic>.</p></caption><graphic xmlns:xlink="http://www.w3.org/1999/xlink" xlink:href="zookeys-483-097-g002.jpg" position="float" orientation="portrait" xlink:type="simple" id="oo_38696.jpg"/></fig><fig id="F8" position="float" orientation="portrait"><label>Figure 8.</label><caption><p>Habitus photograph of male <italic><tp:taxon-name><tp:taxon-name-part taxon-name-part-type="genus">Liancalus</tp:taxon-name-part> <tp:taxon-name-part taxon-name-part-type="species">hydrophilus</tp:taxon-name-part></tp:taxon-name></italic> Aldrich taken at a waterfall in Utah County, Utah, <named-content xmlns:xlink="http://www.w3.org/1999/xlink" content-type="dwc:verbatimCoordinates" xlink:type="simple">N39.95963°, W111.2678°</named-content>, on 13 September 2013. Note long cerci with nearly uniform row of long yellow setae. Photo taken by C. Riley Nelson.</p></caption><graphic xmlns:xlink="http://www.w3.org/1999/xlink" xlink:href="zookeys-483-097-g008.jpg" position="float" orientation="portrait" xlink:type="simple" id="oo_38702.jpg"/></fig><fig id="F3" position="float" orientation="portrait"><label>Figure 3.</label><caption><p>Front tarsi of males, <bold>A</bold> <italic><tp:taxon-name><tp:taxon-name-part taxon-name-part-type="genus">Liancalus</tp:taxon-name-part> <tp:taxon-name-part taxon-name-part-type="species">pterodactyl</tp:taxon-name-part></tp:taxon-name></italic>  sp. n., medial view <bold>B</bold> <italic><tp:taxon-name><tp:taxon-name-part taxon-name-part-type="genus">Liancalus</tp:taxon-name-part> <tp:taxon-name-part taxon-name-part-type="species">hydrophilus</tp:taxon-name-part></tp:taxon-name></italic> Aldrich, medial view <bold>C</bold> <italic><tp:taxon-name><tp:taxon-name-part taxon-name-part-type="genus">Liancalus</tp:taxon-name-part> <tp:taxon-name-part taxon-name-part-type="species">genualis</tp:taxon-name-part></tp:taxon-name></italic> Loew, medial view <bold>D</bold> <italic><tp:taxon-name><tp:taxon-name-part taxon-name-part-type="genus">Liancalus</tp:taxon-name-part> <tp:taxon-name-part taxon-name-part-type="species">limbatus</tp:taxon-name-part></tp:taxon-name></italic> Van Duzee, medial view <bold>E</bold> <italic><tp:taxon-name><tp:taxon-name-part taxon-name-part-type="genus">Liancalus</tp:taxon-name-part> <tp:taxon-name-part taxon-name-part-type="species">sonorus</tp:taxon-name-part></tp:taxon-name></italic>  sp. n., medial view <bold>F1</bold> <italic><tp:taxon-name><tp:taxon-name-part taxon-name-part-type="genus">Liancalus</tp:taxon-name-part> <tp:taxon-name-part taxon-name-part-type="species">querulus</tp:taxon-name-part></tp:taxon-name></italic> Osten Sacken, ventral view <bold>F2</bold> <italic><tp:taxon-name><tp:taxon-name-part taxon-name-part-type="genus">Liancalus</tp:taxon-name-part> <tp:taxon-name-part taxon-name-part-type="species">querulus</tp:taxon-name-part></tp:taxon-name></italic>, medial view <bold>G1</bold> <italic><tp:taxon-name><tp:taxon-name-part taxon-name-part-type="genus">Liancalus</tp:taxon-name-part> <tp:taxon-name-part taxon-name-part-type="species">similis</tp:taxon-name-part></tp:taxon-name></italic> Aldrich, ventral view <bold>G2</bold> <italic><tp:taxon-name><tp:taxon-name-part taxon-name-part-type="genus">Liancalus</tp:taxon-name-part> <tp:taxon-name-part taxon-name-part-type="species">similis</tp:taxon-name-part></tp:taxon-name></italic>, medial view. Scale bars = 0.5 mm. t<sub>1</sub> = tarsomere 1, t<sub>2</sub> = tarsomere 2.</p></caption><graphic xmlns:xlink="http://www.w3.org/1999/xlink" xlink:href="zookeys-483-097-g003.jpg" position="float" orientation="portrait" xlink:type="simple" id="oo_38697.jpg"/></fig><fig id="F5" position="float" orientation="portrait"><label>Figure 5.</label><caption><p>Wings of male <bold>A</bold> <italic><tp:taxon-name><tp:taxon-name-part taxon-name-part-type="genus">Liancalus</tp:taxon-name-part> <tp:taxon-name-part taxon-name-part-type="species">genualis</tp:taxon-name-part></tp:taxon-name></italic> Loew <bold>B</bold> <italic><tp:taxon-name><tp:taxon-name-part taxon-name-part-type="genus">Liancalus</tp:taxon-name-part> <tp:taxon-name-part taxon-name-part-type="species">sonorus</tp:taxon-name-part></tp:taxon-name></italic>  sp. n., and <bold>C</bold> <italic><tp:taxon-name><tp:taxon-name-part taxon-name-part-type="genus">Liancalus</tp:taxon-name-part> <tp:taxon-name-part taxon-name-part-type="species">limbatus</tp:taxon-name-part></tp:taxon-name></italic> Van Duzee. Scale bars = 1 mm.</p></caption><graphic xmlns:xlink="http://www.w3.org/1999/xlink" xlink:href="zookeys-483-097-g005.jpg" position="float" orientation="portrait" xlink:type="simple" id="oo_38699.jpg"/></fig><fig id="F10" position="float" orientation="portrait"><label>Figure 10.</label><caption><p><italic><tp:taxon-name><tp:taxon-name-part taxon-name-part-type="genus">Liancalus</tp:taxon-name-part></tp:taxon-name></italic> male terminalia, right lateral view of <bold>A</bold> <italic><tp:taxon-name><tp:taxon-name-part taxon-name-part-type="genus">Liancalus</tp:taxon-name-part> <tp:taxon-name-part taxon-name-part-type="species">genualis</tp:taxon-name-part></tp:taxon-name></italic> Loew <bold>B</bold> <italic><tp:taxon-name><tp:taxon-name-part taxon-name-part-type="genus">Liancalus</tp:taxon-name-part> <tp:taxon-name-part taxon-name-part-type="species">sonorus</tp:taxon-name-part></tp:taxon-name></italic>  sp. n., and <bold>C</bold> <italic><tp:taxon-name><tp:taxon-name-part taxon-name-part-type="genus">Liancalus</tp:taxon-name-part> <tp:taxon-name-part taxon-name-part-type="species">limbatus</tp:taxon-name-part></tp:taxon-name></italic> Van Duzee. ej apod = ejaculatory apodeme. Scale bar = 1 mm. Only base of cercus shown, see Fig. <xref ref-type="fig" rid="F2">2</xref> for photographs of entire cerci.</p></caption><graphic xmlns:xlink="http://www.w3.org/1999/xlink" xlink:href="zookeys-483-097-g010.jpg" position="float" orientation="portrait" xlink:type="simple" id="oo_38704.jpg"/></fig><fig id="F13" position="float" orientation="portrait"><label>Figure 13.</label><caption><p>Known distributions of <italic><tp:taxon-name><tp:taxon-name-part taxon-name-part-type="genus">Liancalus</tp:taxon-name-part> <tp:taxon-name-part taxon-name-part-type="species">pterodactyl</tp:taxon-name-part></tp:taxon-name></italic>  sp. n., <italic><tp:taxon-name><tp:taxon-name-part taxon-name-part-type="genus">Liancalus</tp:taxon-name-part> <tp:taxon-name-part taxon-name-part-type="species">sonorus</tp:taxon-name-part></tp:taxon-name></italic>  sp. n., and <italic><tp:taxon-name><tp:taxon-name-part taxon-name-part-type="genus">Liancalus</tp:taxon-name-part> <tp:taxon-name-part taxon-name-part-type="species">genualis</tp:taxon-name-part></tp:taxon-name></italic> Loew.</p></caption><graphic xmlns:xlink="http://www.w3.org/1999/xlink" xlink:href="zookeys-483-097-g013.jpg" position="float" orientation="portrait" xlink:type="simple" id="oo_38707.jpg"/></fig><fig id="F16" position="float" orientation="portrait"><label>Figure 16.</label><caption><p>Wings of female species of <italic><tp:taxon-name><tp:taxon-name-part taxon-name-part-type="genus">Liancalus</tp:taxon-name-part></tp:taxon-name></italic>, <bold>A</bold> <italic><tp:taxon-name><tp:taxon-name-part taxon-name-part-type="genus">Liancalus</tp:taxon-name-part> <tp:taxon-name-part taxon-name-part-type="species">pterodactyl</tp:taxon-name-part></tp:taxon-name></italic>  sp. n. <bold>B</bold> <italic><tp:taxon-name><tp:taxon-name-part taxon-name-part-type="genus">Liancalus</tp:taxon-name-part> <tp:taxon-name-part taxon-name-part-type="species">genualis</tp:taxon-name-part></tp:taxon-name></italic> Loew <bold>C</bold> <italic><tp:taxon-name><tp:taxon-name-part taxon-name-part-type="genus">Liancalus</tp:taxon-name-part> <tp:taxon-name-part taxon-name-part-type="species">hydrophilus</tp:taxon-name-part></tp:taxon-name></italic> Aldrich <bold>D</bold> <italic><tp:taxon-name><tp:taxon-name-part taxon-name-part-type="genus">Liancalus</tp:taxon-name-part> <tp:taxon-name-part taxon-name-part-type="species">limbatus</tp:taxon-name-part></tp:taxon-name></italic> Van Duzee <bold>E</bold> <italic><tp:taxon-name><tp:taxon-name-part taxon-name-part-type="genus">Liancalus</tp:taxon-name-part> <tp:taxon-name-part taxon-name-part-type="species">similis</tp:taxon-name-part></tp:taxon-name></italic> Aldrich <bold>F</bold> <italic><tp:taxon-name><tp:taxon-name-part taxon-name-part-type="genus">Liancalus</tp:taxon-name-part> <tp:taxon-name-part taxon-name-part-type="species">sonorus</tp:taxon-name-part></tp:taxon-name></italic>  sp. n. <bold>G</bold> <italic><tp:taxon-name><tp:taxon-name-part taxon-name-part-type="genus">Liancalus</tp:taxon-name-part> <tp:taxon-name-part taxon-name-part-type="species">querulus</tp:taxon-name-part></tp:taxon-name></italic> Osten Sacken. Wing cells bm+dm, r<sub>2+3</sub> and r<sub>4+5</sub> are labeled in (<bold>A</bold>); wing veins dm-cu and M<sub>1</sub> are labeled in (<bold>B</bold>).</p></caption><graphic xmlns:xlink="http://www.w3.org/1999/xlink" xlink:href="zookeys-483-097-g016.jpg" position="float" orientation="portrait" xlink:type="simple" id="oo_38710.jpg"/></fig></tp:treatment-sec><ref-list><ref id="B53"><mixed-citation xmlns:xlink="http://www.w3.org/1999/xlink" xlink:type="simple"><person-group><name name-style="western"><surname>Robinson</surname><given-names>H</given-names></name></person-group> (<year>1970b</year>) <chapter-title>40 Family <tp:taxon-name><tp:taxon-name-part taxon-name-part-type="family">Dolichopodidae</tp:taxon-name-part></tp:taxon-name>.</chapter-title> In: <person-group><name name-style="western"><surname>Papavero</surname><given-names>N</given-names></name></person-group> (<role>Ed.</role>) <source>A catalogue of the <tp:taxon-name><tp:taxon-name-part taxon-name-part-type="order">Diptera</tp:taxon-name-part></tp:taxon-name> of the Americas south of the United States</source> (<source>Volume 40</source>). <publisher-name>Universidade de São Paulo</publisher-name>, <publisher-loc>Museu de Zoologia</publisher-loc>, <size units="page">92 pp</size>.</mixed-citation></ref></ref-list></tp:taxon-treatment>
